# Supplementary material for: Ancient DNA SNP-panel data suggests stability in bluefin tuna genetic diversity despite centuries of fluctuating catches in the eastern Atlantic and Mediterranean
Source: Sci Rep. 2021 Oct 20;11:20744. doi: 10.1038/s41598-021-99708-9 (PMC8528830; doi:10.1038/s41598-021-99708-9)
Supplement: Supplementary file 2 — Dataset S2. [file 41598_2021_99708_MOESM2_ESM.txt]

#Final_dataset_Andrews_etal2021_SciRep_BFT_94SNPs
1
2
3
4
5
6
7
8
9
10
11
12
13
14
15
16
17
18
19
20
21
22
23
24
25
26
27
28
29
30
31
32
33
34
35
36
37
38
39
40
41
42
43
44
45
46
47
48
49
50
51
52
53
54
55
56
57
58
59
60
61
62
63
64
65
66
67
68
69
70
71
72
73
74
75
76
77
78
79
80
81
82
83
84
87
88
89
90
91
92
93
94
95
96
Pop
1_WAGM08001 ,  0202 0102 0404 0101 0404 0104 0101 0000 0202 0104 0404 0202 0204 0104 0104 0303 0404 0303 0204 0101 0404 0202 0404 0303 0303 0203 0303 0104 0303 0203 0101 0303 0101 0202 0303 0203 0404 0203 0202 0404 0102 0202 0303 0203 0203 0404 0204 0104 0101 0101 0203 0104 0303 0303 0202 0404 0404 0202 0104 0202 0303 0202 0404 0303 0404 0404 0404 0404 0101 0203 0202 0101 0101 0102 0104 0101 0104 0303 0303 0101 0303 0202 0202 0203 0202 0101 0404 0101 0104 0102 0203 0101 0101 0101
1_WAGM08002 ,  0202 0101 0104 0202 0404 0101 0101 0104 0202 0404 0404 0203 0204 0101 0404 0303 0404 0303 0202 0101 0404 0203 0404 0304 0304 0203 0203 0101 0303 0203 0101 0303 0404 0202 0303 0303 0404 0303 0202 0404 0101 0202 0303 0202 0303 0404 0202 0104 0404 0104 0202 0404 0303 0303 0203 0104 0104 0203 0101 0203 0304 0202 0404 0303 0404 0304 0404 0104 0104 0303 0202 0101 0101 0102 0101 0104 0104 0303 0303 0101 0303 0303 0303 0203 0202 0104 0404 0101 0104 0102 0202 0101 0101 0101
1_WAGM08003 ,  0202 0101 0104 0101 0104 0101 0104 0104 0202 0104 0304 0202 0202 0101 0404 0303 0404 0203 0404 0101 0404 0202 0404 0304 0304 0203 0203 0101 0303 0303 0104 0303 0104 0202 0303 0303 0404 0203 0202 0404 0101 0203 0303 0303 0303 0404 0404 0104 0101 0101 0203 0104 0303 0303 0203 0101 0101 0202 0104 0202 0304 0202 0404 0303 0104 0304 0000 0404 0104 0203 0203 0101 0104 0101 0104 0104 0404 0303 0303 0102 0303 0202 0303 0203 0202 0104 0404 0101 0101 0101 0303 0102 0404 0101
1_WAGM08004 ,  0202 0101 0101 0102 0104 0104 0104 0404 0202 0101 0304 0203 0404 0101 0104 0203 0104 0203 0202 0104 0304 0202 0104 0304 0304 0203 0203 0101 0203 0303 0101 0303 0404 0203 0303 0303 0404 0203 0203 0104 0102 0202 0303 0303 0303 0404 0204 0101 0101 0101 0203 0104 0303 0303 0202 0104 0101 0303 0101 0203 0304 0202 0304 0303 0404 0304 0404 0404 0101 0203 0202 0404 0101 0202 0404 0101 0404 0203 0303 0102 0303 0203 0303 0303 0204 0404 0404 0101 0101 0101 0203 0101 0101 0104
1_WAGM08005 ,  0202 0101 0104 0101 0104 0404 0404 0104 0202 0404 0303 0203 0404 0104 0404 0203 0101 0203 0404 0104 0404 0203 0404 0304 0304 0202 0203 0101 0303 0203 0101 0303 0404 0203 0303 0203 0104 0203 0202 0404 0101 0203 0303 0203 0203 0404 0204 0104 0104 0404 0203 0104 0203 0303 0303 0104 0101 0202 0104 0202 0404 0202 0404 0303 0404 0404 0104 0404 0101 0303 0202 0104 0104 0102 0101 0101 0404 0303 0303 0102 0203 0202 0203 0202 0202 0104 0404 0102 0404 0202 0203 0101 0104 0101
1_WAGM08006 ,  0202 0101 0101 0101 0101 0104 0101 0404 0202 0404 0304 0202 0204 0101 0104 0203 0101 0303 0204 0104 0404 0303 0101 0000 0000 0303 0202 0104 0303 0303 0104 0303 0104 0000 0304 0303 0404 0203 0202 0404 0101 0202 0203 0203 0303 0104 0202 0104 0101 0104 0202 0404 0203 0303 0203 0404 0104 0202 0104 0203 0304 0202 0304 0303 0404 0304 0404 0404 0104 0303 0202 0404 0404 0101 0101 0104 0104 0303 0303 0102 0303 0202 0303 0303 0204 0101 0404 0101 0404 0102 0000 0101 0101 0101
1_WAGM08007 ,  0203 0101 0104 0101 0104 0101 0104 0104 0202 0404 0303 0202 0204 0101 0404 0303 0404 0303 0204 0101 0404 0202 0104 0303 0303 0303 0203 0101 0303 0303 0101 0303 0104 0203 0303 0303 0404 0202 0202 0104 0101 0202 0303 0203 0303 0404 0202 0101 0101 0404 0202 0404 0203 0303 0202 0404 0101 0202 0101 0202 0404 0202 0404 0303 0404 0304 0404 0404 0104 0303 0202 0104 0104 0102 0101 0404 0104 0303 0303 0101 0303 0202 0202 0203 0204 0104 0104 0101 0104 0102 0202 0101 0404 0101
1_WAGM08008 ,  0202 0101 0104 0101 0104 0101 0104 0404 0202 0101 0303 0203 0204 0101 0404 0303 0404 0202 0204 0104 0404 0202 0404 0304 0304 0303 0303 0404 0303 0303 0404 0202 0104 0202 0303 0303 0404 0303 0202 0404 0101 0202 0303 0303 0303 0404 0204 0104 0104 0104 0203 0104 0303 0103 0203 0404 0104 0202 0101 0202 0303 0202 0304 0303 0404 0404 0104 0404 0404 0303 0203 0104 0101 0102 0101 0104 0404 0303 0303 0101 0303 0202 0203 0202 0202 0104 0404 0101 0404 0102 0203 0101 0104 0104
1_WAGM08009 ,  0202 0102 0101 0101 0104 0104 0104 0000 0202 0404 0304 0203 0404 0101 0404 0202 0104 0303 0404 0101 0404 0202 0404 0304 0304 0303 0203 0101 0303 0303 0101 0303 0404 0202 0303 0303 0404 0202 0203 0404 0101 0203 0303 0203 0303 0104 0204 0101 0101 0404 0202 0104 0303 0303 0203 0104 0101 0202 0101 0203 0404 0202 0404 0303 0104 0404 0404 0104 0101 0303 0202 0101 0104 0102 0101 0101 0404 0303 0303 0102 0303 0203 0203 0203 0202 0104 0104 0101 0104 0101 0303 0101 0101 0101
1_WAGM08010 ,  0202 0102 0104 0101 0104 0104 0104 0000 0202 0104 0404 0203 0204 0101 0104 0303 0404 0303 0202 0101 0404 0202 0404 0304 0304 0203 0203 0101 0303 0303 0104 0303 0404 0203 0303 0202 0404 0303 0303 0104 0101 0202 0303 0303 0303 0404 0404 0101 0101 0404 0202 0104 0303 0303 0203 0404 0101 0203 0104 0203 0303 0202 0404 0303 0404 0404 0404 0404 0404 0303 0202 0101 0101 0101 0101 0104 0404 0303 0303 0102 0203 0303 0202 0203 0204 0104 0104 0102 0101 0101 0203 0101 0104 0101
1_WAGM08011 ,  0202 0101 0404 0101 0404 0104 0101 0404 0202 0404 0404 0203 0204 0101 0404 0303 0404 0203 0204 0101 0404 0202 0404 0404 0404 0303 0303 0101 0303 0202 0404 0303 0101 0202 0303 0303 0404 0203 0203 0104 0101 0202 0303 0203 0203 0404 0204 0101 0104 0104 0303 0104 0203 0103 0202 0104 0101 0202 0104 0202 0303 0202 0304 0303 0404 0404 0404 0404 0404 0202 0202 0101 0404 0101 0104 0104 0404 0303 0303 0102 0203 0202 0202 0203 0202 0104 0404 0102 0101 0102 0203 0101 0104 0101
1_WAGM08012 ,  0202 0101 0404 0101 0104 0101 0101 0404 0202 0404 0304 0202 0204 0101 0404 0303 0104 0203 0204 0104 0404 0202 0104 0404 0404 0203 0202 0104 0303 0203 0101 0303 0104 0202 0303 0303 0404 0203 0202 0404 0102 0203 0303 0303 0303 0404 0202 0101 0104 0404 0202 0404 0303 0303 0202 0404 0101 0203 0104 0202 0404 0202 0404 0303 0404 0304 0404 0404 0104 0303 0202 0101 0104 0101 0101 0104 0404 0303 0303 0101 0303 0202 0303 0203 0202 0101 0404 0101 0404 0202 0303 0101 0104 0101
1_WAGM08013 ,  0202 0101 0104 0101 0404 0104 0101 0104 0202 0101 0404 0203 0204 0101 0404 0203 0404 0203 0404 0101 0304 0202 0101 0304 0304 0203 0303 0101 0303 0203 0101 0303 0104 0202 0303 0203 0404 0203 0203 0104 0101 0203 0303 0303 0303 0404 0404 0101 0104 0101 0202 0104 0303 0303 0203 0404 0104 0203 0104 0202 0404 0202 0404 0303 0104 0404 0404 0104 0404 0203 0202 0101 0104 0101 0101 0404 0404 0303 0303 0101 0303 0202 0303 0203 0204 0104 0104 0202 0101 0101 0303 0102 0101 0101
1_WAGM08014 ,  0202 0101 0104 0101 0404 0101 0101 0104 0202 0104 0404 0203 0404 0101 0404 0203 0404 0203 0404 0101 0304 0202 0104 0304 0304 0203 0303 0101 0303 0303 0101 0303 0104 0203 0303 0203 0404 0303 0303 0104 0102 0202 0303 0303 0303 0404 0202 0101 0101 0104 0202 0104 0303 0303 0202 0404 0104 0203 0104 0202 0303 0202 0404 0303 0104 0404 0104 0101 0101 0303 0202 0101 0101 0101 0404 0101 0104 0303 0203 0101 0303 0203 0303 0202 0202 0101 0104 0101 0101 0101 0203 0101 0104 0101
1_WAGM08015 ,  0202 0101 0101 0101 0404 0104 0101 0404 0202 0404 0304 0202 0404 0101 0101 0303 0404 0303 0404 0101 0404 0203 0104 0404 0404 0303 0303 0104 0203 0303 0104 0303 0104 0202 0304 0303 0404 0203 0203 0404 0101 0202 0203 0303 0203 0404 0404 0101 0101 0101 0203 0101 0303 0303 0202 0404 0104 0203 0104 0303 0304 0202 0404 0303 0404 0304 0404 0101 0104 0202 0203 0104 0104 0102 0104 0104 0404 0303 0203 0101 0303 0203 0303 0303 0202 0104 0104 0102 0101 0101 0202 0102 0101 0101
1_WAGM08016 ,  0202 0101 0104 0101 0104 0404 0101 0404 0202 0104 0404 0303 0202 0101 0404 0303 0104 0203 0404 0101 0404 0202 0104 0404 0404 0303 0303 0104 0303 0303 0101 0303 0404 0202 0303 0303 0404 0303 0202 0404 0101 0202 0203 0303 0203 0404 0202 0104 0104 0404 0303 0101 0303 0303 0203 0104 0101 0203 0104 0202 0304 0203 0304 0303 0104 0404 0404 0404 0000 0203 0202 0101 0101 0202 0101 0101 0404 0303 0303 0101 0303 0202 0202 0202 0204 0101 0404 0102 0104 0101 0203 0101 0104 0101
1_WAGM09V01 ,  0202 0101 0101 0101 0404 0101 0104 0000 0202 0000 0404 0202 0204 0101 0404 0303 0404 0303 0204 0104 0000 0000 0404 0304 0304 0303 0303 0101 0303 0303 0104 0303 0000 0202 0303 0303 0404 0303 0203 0104 0101 0202 0303 0303 0202 0000 0204 0101 0101 0101 0303 0101 0203 0303 0203 0104 0104 0000 0104 0203 0304 0202 0304 0303 0404 0404 0404 0404 0000 0203 0202 0101 0104 0101 0104 0101 0101 0303 0303 0102 0000 0203 0202 0203 0204 0101 0404 0102 0101 0000 0000 0101 0104 0104
1_WAGM09V02 ,  0202 0102 0101 0102 0104 0104 0104 0104 0202 0101 0404 0202 0404 0104 0404 0303 0404 0303 0204 0101 0404 0202 0104 0404 0404 0303 0303 0101 0203 0203 0104 0303 0404 0203 0303 0303 0404 0202 0203 0404 0101 0202 0303 0303 0303 0404 0204 0104 0101 0104 0203 0104 0202 0303 0203 0101 0104 0203 0101 0203 0304 0202 0404 0303 0404 0304 0104 0101 0404 0202 0202 0101 0104 0101 0104 0104 0404 0303 0303 0101 0303 0303 0303 0203 0204 0101 0404 0102 0404 0102 0303 0101 0104 0101
1_WAGM09V03 ,  0203 0102 0101 0101 0104 0404 0101 0404 0203 0404 0303 0303 0404 0101 0404 0303 0104 0203 0404 0101 0404 0203 0101 0404 0404 0203 0203 0101 0303 0303 0104 0303 0104 0202 0303 0203 0404 0303 0202 0404 0101 0203 0303 0203 0203 0404 0202 0101 0101 0104 0202 0404 0203 0303 0303 0104 0101 0303 0104 0202 0404 0202 0404 0303 0404 0404 0404 0101 0404 0203 0202 0101 0101 0102 0101 0104 0404 0303 0303 0101 0303 0202 0203 0202 0204 0104 0404 0102 0104 0102 0202 0101 0104 0101
1_WAGM09V04 ,  0202 0102 0104 0101 0404 0101 0404 0104 0202 0104 0304 0202 0404 0101 0404 0303 0404 0203 0204 0101 0304 0203 0104 0304 0304 0303 0203 0101 0303 0203 0104 0303 0404 0203 0303 0303 0404 0202 0203 0404 0101 0202 0303 0303 0303 0404 0204 0104 0101 0104 0203 0404 0303 0303 0203 0101 0101 0203 0104 0202 0303 0202 0304 0303 0404 0304 0404 0404 0101 0202 0203 0101 0101 0202 0101 0404 0104 0303 0303 0101 0303 0202 0303 0303 0204 0104 0104 0102 0404 0101 0203 0102 0104 0104
1_WAGM09V05 ,  0202 0102 0101 0101 0104 0101 0104 0404 0202 0404 0303 0203 0404 0101 0404 0203 0104 0303 0204 0104 0404 0203 0104 0404 0404 0303 0303 0104 0303 0203 0101 0303 0101 0202 0304 0303 0404 0303 0203 0104 0102 0202 0303 0303 0303 0104 0404 0104 0404 0404 0203 0404 0303 0303 0202 0404 0104 0202 0104 0202 0304 0202 0404 0303 0404 0303 0404 0404 0101 0203 0303 0101 0101 0101 0101 0404 0404 0000 0303 0101 0303 0203 0203 0203 0204 0404 0404 0101 0404 0102 0203 0102 0101 0101
1_WAGM09V06 ,  0202 0102 0101 0102 0404 0104 0104 0404 0203 0404 0404 0202 0204 0101 0404 0303 0104 0203 0204 0101 0404 0203 0404 0404 0404 0303 0303 0104 0303 0203 0101 0303 0104 0202 0304 0303 0404 0203 0203 0404 0102 0202 0303 0203 0303 0404 0204 0104 0104 0101 0203 0104 0303 0303 0202 0404 0101 0202 0101 0202 0304 0202 0404 0303 0404 0303 0000 0104 0101 0303 0202 0104 0104 0101 0104 0104 0404 0303 0303 0101 0303 0203 0303 0203 0202 0104 0404 0102 0404 0202 0303 0101 0101 0101
1_WAGM09V07 ,  0202 0101 0101 0102 0404 0104 0101 0101 0000 0000 0404 0202 0202 0101 0404 0203 0404 0203 0202 0101 0000 0000 0104 0304 0304 0203 0203 0101 0303 0202 0101 0303 0000 0202 0303 0303 0404 0203 0202 0404 0101 0202 0303 0202 0202 0000 0204 0101 0104 0404 0203 0404 0303 0103 0202 0404 0000 0000 0101 0203 0304 0202 0304 0203 0104 0303 0404 0404 0000 0303 0203 0101 0101 0102 0101 0404 0104 0203 0303 0101 0000 0202 0303 0303 0204 0101 0404 0202 0404 0000 0000 0101 0404 0104
1_WAGM09V08 ,  0203 0102 0404 0101 0404 0104 0404 0404 0203 0404 0304 0303 0404 0101 0104 0303 0404 0303 0204 0101 0404 0203 0101 0304 0304 0303 0303 0101 0203 0203 0104 0303 0104 0202 0303 0303 0404 0203 0202 0104 0102 0202 0303 0303 0303 0404 0202 0404 0104 0404 0303 0404 0203 0303 0203 0404 0104 0203 0104 0202 0404 0202 0304 0303 0404 0304 0404 0404 0404 0203 0202 0101 0101 0101 0101 0104 0404 0303 0303 0101 0303 0202 0203 0303 0202 0101 0404 0101 0404 0102 0203 0101 0101 0101
Pop
2_CMAS11J01 ,  0202 0102 0101 0102 0101 0404 0104 0404 0202 0104 0304 0303 0202 0101 0404 0303 0104 0303 0404 0101 0304 0202 0404 0404 0101 0203 0303 0101 0303 0303 0101 0303 0404 0203 0303 0203 0104 0203 0203 0404 0102 0203 0203 0203 0303 0104 0202 0404 0104 0404 0203 0104 0303 0303 0203 0404 0104 0203 0404 0203 0404 0202 0404 0303 0404 0304 0404 0404 0101 0202 0202 0104 0101 0101 0101 0101 0104 0303 0303 0102 0303 0202 0303 0203 0202 0101 0404 0101 0104 0202 0203 0101 0104 0104
2_CMAS11J02 ,  0202 0102 0404 0101 0104 0104 0101 0404 0203 0404 0404 0203 0204 0101 0404 0203 0101 0203 0404 0104 0404 0202 0101 0304 0101 0202 0303 0104 0303 0203 0101 0203 0404 0203 0303 0202 0404 0202 0202 0404 0102 0202 0303 0203 0203 0404 0204 0104 0104 0404 0203 0104 0203 0303 0203 0404 0101 0303 0104 0203 0304 0202 0404 0303 0404 0404 0104 0404 0104 0202 0202 0404 0101 0102 0101 0104 0104 0303 0303 0102 0303 0202 0303 0202 0202 0101 0404 0101 0104 0202 0303 0102 0101 0104
2_CMAS11J03 ,  0202 0102 0101 0101 0404 0104 0104 0104 0303 0404 0303 0303 0202 0101 0404 0303 0404 0303 0404 0101 0304 0303 0104 0304 0101 0303 0303 0101 0303 0303 0101 0203 0404 0202 0303 0202 0404 0303 0203 0404 0102 0203 0203 0303 0303 0404 0404 0101 0101 0404 0202 0101 0203 0303 0202 0104 0101 0202 0404 0203 0304 0202 0404 0303 0404 0404 0404 0104 0104 0303 0202 0104 0101 0101 0101 0104 0404 0303 0303 0101 0203 0202 0303 0303 0202 0101 0404 0101 0104 0102 0303 0101 0404 0404
2_CMAS11J04 ,  0202 0101 0104 0101 0404 0104 0104 0404 0202 0104 0304 0303 0202 0101 0404 0303 0104 0203 0202 0101 0304 0202 0404 0404 0101 0203 0303 0104 0303 0202 0101 0303 0404 0203 0303 0203 0104 0303 0202 0404 0102 0202 0202 0203 0303 0104 0202 0404 0104 0404 0202 0101 0303 0303 0203 0404 0104 0203 0404 0203 0404 0202 0404 0303 0101 0404 0404 0404 0101 0202 0202 0104 0101 0101 0104 0104 0104 0303 0303 0102 0303 0202 0303 0203 0204 0101 0404 0101 0104 0202 0203 0101 0104 0104
2_CMAS11J05 ,  0202 0102 0404 0102 0104 0104 0404 0404 0202 0404 0303 0202 0204 0101 0404 0303 0404 0303 0204 0101 0404 0202 0104 0404 0101 0303 0303 0104 0303 0303 0404 0303 0104 0202 0303 0203 0404 0203 0203 0404 0101 0202 0202 0303 0303 0404 0202 0104 0104 0101 0202 0404 0303 0303 0202 0404 0104 0203 0104 0202 0404 0202 0404 0303 0404 0304 0104 0104 0101 0203 0202 0101 0104 0101 0101 0104 0404 0303 0303 0101 0303 0202 0303 0203 0204 0101 0404 0102 0104 0102 0203 0101 0104 0104
2_CMAS11J06 ,  0202 0102 0104 0101 0101 0404 0101 0404 0203 0404 0404 0202 0404 0101 0404 0203 0404 0303 0204 0101 0304 0203 0104 0304 0101 0203 0303 0104 0303 0303 0101 0303 0404 0203 0304 0203 0104 0202 0203 0404 0101 0202 0202 0203 0303 0404 0204 0104 0104 0404 0203 0104 0303 0303 0202 0404 0101 0203 0404 0203 0304 0202 0304 0203 0404 0404 0404 0404 0104 0203 0203 0404 0104 0101 0104 0404 0404 0303 0303 0101 0303 0202 0203 0203 0202 0101 0404 0102 0101 0102 0203 0101 0104 0404
2_CMAS11J07 ,  0202 0101 0104 0101 0104 0101 0101 0104 0203 0104 0303 0203 0404 0104 0404 0303 0404 0303 0204 0101 0304 0202 0404 0303 0104 0303 0303 0101 0303 0303 0104 0203 0404 0202 0303 0303 0404 0303 0203 0404 0202 0203 0203 0202 0303 0404 0204 0104 0101 0101 0202 0104 0303 0303 0203 0404 0104 0303 0101 0203 0304 0202 0404 0303 0104 0304 0404 0104 0404 0303 0202 0000 0101 0101 0101 0104 0101 0303 0303 0101 0203 0303 0303 0203 0204 0101 0404 0101 0404 0102 0202 0101 0101 0104
2_CMAS11J08 ,  0203 0101 0404 0101 0101 0404 0101 0104 0202 0104 0304 0202 0202 0104 0404 0303 0404 0303 0204 0104 0304 0202 0404 0303 0101 0303 0303 0101 0203 0303 0104 0303 0404 0303 0303 0303 0404 0303 0202 0101 0101 0203 0203 0203 0303 0404 0404 0104 0104 0404 0303 0404 0303 0303 0202 0101 0101 0203 0404 0203 0304 0202 0304 0303 0404 0303 0404 0404 0104 0203 0202 0101 0101 0102 0104 0404 0104 0303 0303 0101 0202 0203 0303 0203 0202 0101 0104 0101 0104 0102 0303 0101 0101 0404
2_CMAS11J09 ,  0203 0102 0101 0101 0104 0104 0104 0404 0203 0404 0404 0202 0202 0101 0404 0303 0404 0203 0404 0101 0404 0203 0404 0304 0101 0203 0203 0101 0303 0203 0101 0303 0104 0303 0304 0303 0404 0203 0203 0404 0102 0203 0203 0303 0303 0404 0202 0101 0101 0101 0203 0104 0303 0103 0202 0104 0101 0202 0104 0202 0404 0202 0404 0303 0404 0304 0104 0404 0104 0303 0203 0104 0101 0202 0101 0104 0101 0303 0203 0101 0203 0202 0303 0202 0204 0104 0104 0202 0101 0102 0303 0101 0104 0104
2_CMAS11J10 ,  0203 0102 0101 0101 0104 0101 0404 0104 0202 0101 0304 0203 0404 0101 0404 0303 0404 0203 0204 0104 0404 0202 0104 0303 0101 0303 0203 0104 0303 0303 0404 0203 0104 0203 0304 0303 0404 0203 0203 0404 0102 0202 0202 0203 0203 0404 0202 0101 0404 0104 0203 0104 0103 0303 0303 0404 0101 0303 0404 0203 0304 0202 0304 0303 0404 0404 0000 0404 0104 0203 0203 0101 0104 0102 0101 0104 0404 0203 0303 0101 0303 0202 0303 0203 0404 0101 0404 0101 0404 0101 0303 0101 0104 0101
2_CMAS11J11 ,  0203 0101 0104 0101 0404 0101 0104 0104 0202 0101 0303 0202 0204 0101 0404 0303 0104 0303 0404 0101 0304 0203 0104 0304 0101 0303 0203 0404 0303 0303 0104 0203 0104 0203 0303 0303 0404 0203 0202 0404 0101 0202 0202 0203 0303 0404 0204 0101 0104 0404 0303 0104 0303 0303 0303 0404 0101 0303 0101 0203 0404 0202 0404 0203 0404 0404 0404 0104 0104 0303 0303 0101 0104 0101 0101 0104 0404 0303 0303 0101 0203 0202 0303 0203 0202 0104 0404 0101 0104 0202 0203 0102 0104 0101
2_CMAS11J12 ,  0202 0102 0104 0101 0104 0101 0101 0404 0203 0104 0304 0203 0204 0101 0404 0303 0101 0303 0404 0101 0404 0202 0104 0303 0104 0303 0203 0101 0203 0203 0101 0303 0101 0202 0304 0203 0404 0202 0202 0101 0101 0202 0202 0303 0303 0404 0204 0104 0404 0404 0203 0404 0303 0303 0203 0104 0104 0303 0104 0203 0304 0202 0304 0303 0404 0304 0404 0404 0104 0303 0203 0101 0101 0202 0104 0404 0404 0303 0303 0102 0203 0203 0202 0203 0202 0104 0104 0101 0104 0102 0203 0101 0104 0101
2_CMAS11J13 ,  0202 0101 0101 0101 0104 0104 0101 0404 0203 0104 0304 0203 0204 0101 0404 0303 0404 0303 0204 0101 0304 0202 0104 0304 0101 0303 0303 0101 0303 0303 0101 0303 0104 0203 0404 0203 0404 0202 0203 0104 0102 0203 0203 0303 0303 0404 0204 0104 0104 0104 0202 0101 0303 0303 0202 0104 0101 0203 0104 0202 0304 0202 0404 0203 0404 0404 0404 0404 0101 0203 0202 0104 0101 0101 0404 0101 0404 0303 0303 0101 0203 0203 0203 0202 0202 0101 0104 0101 0101 0202 0203 0102 0101 0101
2_CMAS11J14 ,  0203 0101 0104 0101 0101 0404 0104 0104 0202 0101 0303 0202 0202 0101 0404 0303 0404 0303 0404 0104 0404 0202 0404 0304 0101 0203 0303 0104 0303 0203 0101 0303 0104 0202 0303 0203 0404 0303 0203 0101 0102 0202 0202 0203 0303 0104 0204 0101 0404 0404 0203 0404 0303 0303 0202 0101 0104 0203 0104 0202 0404 0202 0404 0203 0404 0404 0404 0104 0101 0303 0203 0104 0101 0202 0104 0404 0104 0303 0303 0102 0203 0202 0303 0202 0204 0104 0104 0101 0104 0202 0303 0101 0404 0404
2_CMAS11J15 ,  0202 0101 0104 0101 0104 0104 0104 0404 0202 0104 0404 0303 0204 0101 0404 0203 0404 0303 0204 0104 0404 0202 0404 0304 0104 0303 0303 0101 0303 0202 0101 0202 0404 0202 0303 0303 0404 0203 0202 0404 0102 0202 0202 0202 0203 0404 0204 0101 0104 0104 0203 0104 0303 0303 0303 0101 0104 0203 0104 0303 0303 0202 0304 0303 0404 0304 0104 0404 0104 0303 0202 0101 0104 0101 0101 0404 0404 0303 0303 0101 0303 0202 0203 0203 0204 0104 0104 0102 0404 0202 0303 0101 0104 0104
2_CMAS11J16 ,  0203 0102 0104 0102 0404 0101 0101 0404 0303 0404 0304 0203 0204 0104 0404 0303 0404 0303 0404 0101 0304 0203 0101 0304 0101 0203 0303 0104 0303 0203 0101 0303 0404 0202 0303 0203 0404 0202 0202 0404 0102 0202 0202 0202 0203 0404 0204 0104 0101 0404 0203 0104 0303 0103 0202 0104 0404 0202 0101 0203 0304 0202 0404 0303 0104 0303 0404 0404 0104 0303 0202 0101 0101 0102 0104 0104 0101 0303 0303 0101 0303 0202 0303 0202 0204 0101 0101 0102 0404 0102 0203 0101 0404 0104
2_CMAS11J17 ,  0202 0102 0104 0000 0104 0101 0104 0104 0203 0104 0303 0303 0204 0101 0404 0000 0104 0303 0404 0101 0404 0202 0404 0303 0101 0303 0303 0104 0303 0203 0104 0203 0104 0202 0303 0303 0404 0203 0202 0104 0102 0203 0203 0203 0203 0404 0204 0404 0404 0101 0202 0404 0101 0103 0202 0104 0104 0303 0104 0202 0304 0202 0404 0303 0404 0404 0101 0104 0404 0303 0303 0104 0104 0101 0101 0104 0404 0303 0303 0101 0303 0202 0202 0203 0202 0101 0104 0102 0104 0202 0303 0101 0104 0101
2_CMAS11J18 ,  0202 0101 0101 0101 0104 0104 0101 0404 0203 0104 0303 0202 0204 0101 0404 0203 0104 0303 0202 0101 0404 0203 0101 0304 0101 0303 0303 0101 0303 0202 0101 0203 0404 0203 0304 0203 0104 0203 0202 0404 0101 0202 0202 0203 0203 0404 0202 0104 0101 0404 0303 0101 0303 0303 0203 0104 0101 0203 0101 0203 0304 0202 0303 0303 0404 0303 0404 0104 0104 0203 0202 0104 0101 0102 0101 0104 0404 0303 0303 0202 0303 0203 0203 0303 0202 0104 0101 0102 0104 0101 0000 0101 0104 0404
2_CMAS11J19 ,  0202 0101 0101 0101 0404 0101 0101 0404 0203 0404 0404 0303 0204 0101 0404 0303 0104 0303 0404 0101 0404 0203 0101 0304 0104 0303 0203 0101 0303 0202 0101 0303 0104 0202 0404 0203 0404 0303 0202 0104 0102 0202 0202 0202 0203 0404 0202 0104 0101 0101 0202 0101 0303 0303 0303 0104 0104 0203 0104 0303 0304 0202 0404 0303 0404 0304 0104 0404 0104 0303 0202 0104 0104 0101 0101 0104 0404 0303 0303 0101 0303 0203 0203 0202 0202 0101 0404 0102 0104 0102 0203 0101 0101 0101
2_CMAS11J20 ,  0203 0101 0101 0101 0101 0104 0101 0104 0202 0404 0303 0203 0204 0101 0404 0303 0101 0203 0204 0101 0404 0202 0104 0404 0104 0203 0303 0104 0203 0202 0101 0203 0104 0303 0303 0303 0404 0303 0202 0404 0102 0202 0202 0303 0303 0404 0404 0104 0404 0104 0202 0404 0303 0303 0203 0104 0104 0203 0101 0203 0404 0202 0404 0303 0404 0404 0101 0404 0104 0303 0202 0101 0101 0102 0101 0404 0404 0303 0303 0101 0303 0202 0303 0202 0202 0104 0404 0101 0101 0202 0303 0101 0104 0404
2_CMAS11J21 ,  0202 0202 0104 0102 0404 0104 0104 0404 0202 0101 0303 0303 0404 0101 0404 0303 0404 0303 0404 0104 0404 0203 0101 0404 0104 0303 0303 0101 0303 0203 0101 0203 0104 0202 0303 0303 0404 0203 0203 0404 0101 0202 0202 0303 0203 0404 0204 0404 0104 0404 0202 0104 0303 0303 0202 0104 0101 0303 0104 0303 0304 0202 0404 0303 0104 0404 0404 0404 0101 0202 0203 0101 0101 0101 0104 0104 0404 0303 0303 0102 0203 0203 0203 0203 0204 0404 0104 0101 0101 0102 0203 0101 0104 0101
2_CMAS11J22 ,  0202 0102 0101 0102 0404 0101 0101 0404 0202 0404 0303 0202 0204 0101 0404 0303 0104 0203 0204 0104 0404 0202 0104 0303 0404 0303 0203 0101 0303 0203 0101 0303 0104 0202 0304 0202 0404 0202 0203 0404 0101 0203 0203 0303 0303 0404 0404 0101 0101 0104 0203 0101 0303 0303 0202 0104 0104 0202 0101 0203 0304 0202 0404 0303 0404 0404 0404 0404 0104 0202 0202 0404 0101 0101 0101 0104 0404 0303 0203 0102 0303 0202 0203 0203 0202 0101 0404 0102 0404 0101 0203 0102 0104 0101
2_CMAS11J23 ,  0202 0101 0104 0101 0104 0104 0101 0404 0203 0404 0304 0303 0404 0101 0104 0303 0104 0303 0404 0101 0304 0203 0104 0303 0104 0303 0203 0101 0303 0203 0101 0203 0101 0202 0304 0202 0404 0202 0202 0104 0102 0203 0203 0303 0303 0404 0204 0104 0101 0101 0203 0404 0303 0303 0203 0104 0104 0203 0404 0202 0304 0202 0404 0303 0404 0304 0404 0404 0101 0303 0202 0404 0101 0101 0101 0404 0104 0303 0303 0101 0303 0202 0202 0303 0404 0104 0404 0102 0104 0101 0303 0101 0104 0104
2_CMAS11J24 ,  0202 0102 0104 0101 0104 0104 0101 0104 0203 0104 0303 0203 0204 0101 0404 0203 0104 0203 0204 0101 0304 0202 0404 0303 0104 0203 0303 0101 0303 0203 0104 0203 0404 0202 0303 0303 0404 0303 0203 0101 0101 0202 0202 0303 0303 0404 0404 0104 0404 0101 0203 0101 0103 0303 0202 0104 0101 0202 0104 0303 0404 0202 0404 0303 0104 0303 0404 0104 0104 0203 0202 0101 0101 0101 0104 0104 0404 0303 0203 0101 0202 0203 0303 0202 0202 0104 0104 0101 0104 0102 0203 0102 0101 0101
2_CMAS11J25 ,  0202 0102 0404 0102 0104 0104 0000 0104 0202 0104 0304 0203 0204 0101 0404 0203 0000 0203 0000 0104 0404 0202 0101 0304 0101 0303 0203 0000 0303 0000 0101 0203 0104 0203 0304 0203 0404 0000 0000 0404 0202 0202 0202 0303 0303 0404 0204 0104 0101 0104 0203 0000 0303 0103 0203 0404 0101 0202 0404 0203 0303 0000 0304 0303 0404 0304 0404 0404 0104 0203 0202 0101 0101 0202 0104 0404 0101 0303 0303 0102 0303 0203 0303 0202 0202 0101 0104 0000 0404 0101 0203 0102 0101 0101
2_CMAS11J26 ,  0202 0101 0104 0101 0104 0101 0104 0404 0203 0104 0404 0202 0204 0101 0104 0303 0404 0303 0404 0101 0404 0202 0104 0304 0101 0203 0303 0404 0303 0303 0104 0203 0101 0202 0304 0303 0404 0303 0203 0404 0102 0202 0202 0303 0203 0404 0204 0404 0104 0104 0203 0101 0303 0303 0203 0404 0104 0203 0104 0202 0304 0202 0304 0303 0404 0303 0404 0404 0104 0203 0203 0104 0101 0101 0101 0404 0404 0303 0303 0101 0303 0203 0303 0203 0202 0104 0404 0102 0104 0202 0303 0102 0101 0101
2_CMAS11J27 ,  0202 0102 0104 0101 0104 0104 0104 0404 0202 0404 0303 0202 0404 0101 0404 0303 0104 0303 0204 0101 0404 0202 0404 0304 0101 0303 0303 0104 0203 0303 0404 0203 0104 0203 0303 0303 0404 0203 0202 0404 0101 0202 0202 0203 0203 0404 0202 0104 0404 0404 0303 0404 0303 0303 0203 0404 0104 0203 0101 0203 0404 0202 0404 0203 0404 0404 0101 0104 0104 0303 0203 0101 0101 0101 0101 0404 0104 0303 0303 0101 0203 0202 0203 0202 0202 0404 0404 0101 0104 0101 0303 0101 0104 0104
2_CMAS11J28 ,  0202 0102 0104 0101 0404 0104 0104 0404 0202 0404 0304 0203 0202 0101 0404 0203 0404 0203 0404 0104 0404 0202 0404 0404 0101 0303 0303 0101 0203 0303 0104 0203 0101 0202 0304 0203 0404 0303 0303 0404 0101 0203 0203 0203 0000 0404 0404 0404 0101 0104 0203 0104 0103 0303 0203 0404 0104 0303 0404 0203 0304 0202 0404 0203 0404 0304 0104 0404 0101 0203 0203 0104 0101 0101 0101 0104 0404 0303 0303 0101 0202 0202 0203 0203 0204 0101 0404 0101 0104 0102 0303 0102 0101 0101
2_CMAS11J29 ,  0202 0102 0104 0102 0404 0104 0104 0404 0202 0101 0303 0203 0404 0101 0104 0303 0404 0303 0404 0104 0304 0203 0104 0304 0101 0203 0303 0101 0203 0303 0101 0303 0104 0203 0304 0202 0404 0203 0203 0404 0101 0202 0202 0202 0303 0404 0204 0104 0104 0404 0203 0404 0303 0303 0203 0404 0000 0303 0101 0303 0304 0203 0304 0303 0404 0304 0404 0104 0104 0202 0202 0101 0101 0102 0104 0104 0104 0303 0203 0101 0203 0202 0303 0203 0204 0101 0404 0102 0404 0202 0303 0101 0101 0101
2_CMAS11J30 ,  0202 0101 0404 0101 0101 0104 0104 0404 0202 0104 0404 0203 0204 0101 0404 0303 0404 0303 0204 0104 0404 0202 0404 0303 0101 0203 0303 0101 0202 0203 0101 0203 0104 0203 0303 0303 0404 0203 0202 0404 0101 0202 0202 0203 0303 0404 0204 0404 0104 0404 0203 0104 0103 0303 0303 0104 0101 0203 0104 0303 0404 0202 0404 0303 0404 0404 0104 0404 0404 0202 0202 0101 0104 0101 0101 0104 0101 0303 0203 0101 0203 0202 0203 0303 0202 0104 0104 0202 0101 0202 0303 0101 0104 0101
2_CMAS11J31 ,  0202 0101 0104 0101 0104 0104 0104 0404 0202 0101 0304 0203 0204 0101 0404 0303 0404 0303 0404 0104 0304 0203 0104 0303 0101 0203 0303 0101 0303 0203 0101 0203 0404 0202 0303 0303 0404 0203 0203 0404 0101 0203 0203 0303 0303 0404 0404 0404 0101 0404 0203 0104 0303 0103 0303 0404 0404 0203 0104 0202 0304 0202 0404 0303 0404 0304 0104 0104 0101 0202 0203 0101 0101 0102 0104 0104 0104 0203 0203 0101 0000 0202 0303 0203 0202 0101 0404 0101 0104 0102 0202 0101 0104 0404
2_CMAS11J32 ,  0203 0101 0104 0101 0404 0104 0101 0404 0202 0404 0304 0203 0204 0101 0404 0303 0104 0303 0404 0101 0304 0202 0404 0404 0104 0303 0203 0104 0203 0203 0101 0203 0101 0202 0303 0303 0404 0202 0203 0404 0102 0202 0202 0203 0303 0404 0204 0101 0101 0104 0202 0404 0303 0103 0203 0104 0104 0202 0101 0203 0303 0202 0404 0303 0404 0304 0404 0404 0101 0203 0202 0104 0101 0101 0101 0104 0404 0303 0303 0101 0303 0203 0303 0202 0202 0101 0104 0102 0104 0102 0203 0101 0101 0404
2_CMAS11J33 ,  0202 0102 0104 0102 0101 0101 0101 0404 0202 0101 0304 0202 0404 0101 0404 0303 0101 0303 0202 0404 0404 0202 0404 0404 0101 0202 0303 0101 0303 0303 0101 0303 0404 0202 0303 0203 0404 0202 0203 0104 0102 0202 0202 0303 0303 0404 0204 0104 0104 0404 0202 0404 0303 0303 0303 0104 0101 0202 0101 0203 0303 0202 0404 0303 0104 0304 0000 0404 0404 0203 0202 0101 0104 0102 0104 0101 0104 0303 0303 0202 0303 0203 0303 0203 0404 0104 0404 0101 0404 0202 0303 0101 0104 0404
2_CMAS11J34 ,  0202 0101 0104 0101 0104 0104 0104 0104 0203 0404 0303 0203 0202 0104 0404 0303 0104 0303 0404 0101 0304 0202 0101 0304 0101 0303 0303 0104 0303 0203 0101 0303 0104 0203 0303 0303 0404 0203 0202 0404 0101 0202 0202 0203 0303 0404 0404 0104 0101 0404 0203 0104 0103 0101 0203 0404 0104 0203 0104 0203 0303 0202 0404 0303 0404 0303 0404 0404 0104 0203 0203 0101 0101 0101 0101 0000 0104 0303 0303 0101 0203 0202 0303 0202 0202 0101 0404 0102 0101 0102 0303 0101 0101 0104
2_CMAS11J35 ,  0202 0101 0101 0101 0101 0104 0104 0404 0203 0404 0304 0203 0404 0101 0404 0203 0404 0203 0404 0101 0404 0202 0104 0303 0101 0303 0202 0101 0303 0303 0101 0303 0404 0202 0304 0203 0404 0203 0303 0104 0101 0202 0202 0203 0203 0404 0202 0104 0104 0104 0202 0404 0303 0103 0303 0404 0101 0203 0104 0303 0404 0202 0404 0303 0104 0404 0104 0404 0104 0303 0202 0104 0104 0101 0104 0104 0104 0303 0303 0101 0303 0202 0203 0203 0202 0104 0104 0102 0404 0102 0203 0101 0101 0104
2_CMAS11J36 ,  0203 0102 0101 0101 0104 0104 0101 0404 0303 0404 0304 0202 0204 0101 0404 0303 0404 0303 0404 0101 0404 0202 0104 0303 0101 0303 0303 0104 0303 0303 0101 0303 0104 0203 0304 0303 0104 0203 0202 0404 0102 0202 0202 0203 0203 0404 0202 0104 0104 0404 0203 0404 0303 0303 0203 0101 0104 0203 0101 0203 0304 0202 0404 0303 0104 0404 0104 0404 0404 0303 0203 0104 0101 0101 0101 0404 0404 0303 0303 0101 0303 0303 0203 0203 0204 0104 0104 0101 0404 0202 0203 0102 0101 0101
2_CMAS11J37 ,  0202 0102 0101 0101 0404 0404 0104 0104 0202 0104 0304 0203 0204 0101 0404 0203 0104 0303 0404 0101 0304 0202 0404 0304 0101 0203 0303 0101 0303 0303 0101 0303 0404 0203 0304 0303 0404 0303 0303 0404 0101 0202 0202 0303 0000 0404 0204 0104 0104 0104 0202 0101 0303 0303 0202 0404 0104 0202 0404 0203 0303 0202 0404 0303 0404 0404 0101 0404 0104 0203 0202 0104 0101 0102 0101 0104 0404 0303 0303 0101 0203 0203 0203 0303 0202 0101 0404 0102 0101 0102 0303 0102 0404 0104
2_CMAS11J38 ,  0202 0102 0104 0102 0104 0104 0404 0404 0202 0404 0404 0303 0204 0101 0404 0303 0404 0303 0204 0101 0404 0202 0104 0303 0101 0303 0303 0101 0303 0203 0101 0303 0104 0202 0303 0303 0104 0203 0202 0404 0102 0202 0202 0303 0303 0404 0204 0104 0104 0404 0203 0104 0303 0303 0202 0104 0104 0203 0101 0203 0303 0202 0304 0303 0101 0404 0104 0404 0404 0303 0202 0101 0101 0102 0101 0104 0104 0303 0303 0101 0303 0202 0303 0303 0204 0101 0404 0101 0104 0101 0303 0102 0101 0104
2_CMAS11J39 ,  0202 0101 0101 0102 0104 0104 0404 0404 0202 0404 0303 0202 0404 0104 0404 0303 0104 0203 0204 0101 0404 0202 0104 0304 0104 0303 0303 0104 0303 0203 0104 0303 0404 0202 0303 0203 0404 0303 0202 0104 0101 0203 0203 0303 0202 0404 0404 0104 0104 0104 0202 0104 0103 0303 0203 0104 0101 0203 0101 0303 0304 0202 0404 0303 0404 0404 0404 0404 0104 0303 0202 0101 0101 0202 0104 0404 0404 0303 0303 0102 0303 0303 0303 0203 0202 0404 0404 0102 0104 0101 0303 0101 0101 0104
2_CMAS11J40 ,  0202 0102 0404 0102 0104 0101 0101 0404 0202 0104 0304 0203 0404 0101 0404 0303 0104 0303 0202 0101 0404 0202 0104 0404 0101 0203 0303 0101 0203 0303 0104 0202 0404 0303 0303 0303 0404 0202 0202 0404 0101 0202 0202 0303 0203 0404 0204 0101 0404 0104 0303 0104 0303 0103 0202 0101 0101 0203 0104 0202 0303 0202 0304 0303 0104 0404 0104 0404 0404 0303 0203 0104 0104 0101 0101 0104 0404 0303 0303 0101 0203 0202 0203 0303 0202 0101 0404 0102 0404 0101 0203 0101 0104 0104
Pop
3_CMSI12001 ,  0202 0101 0101 0102 0104 0104 0104 0404 0202 0000 0304 0203 0404 0101 0104 0303 0104 0303 0404 0101 0000 0000 0101 0304 0101 0303 0303 0101 0303 0202 0101 0303 0000 0202 0304 0203 0404 0203 0202 0404 0102 0202 0303 0203 0000 0000 0202 0104 0404 0104 0203 0104 0303 0203 0202 0104 0000 0000 0101 0202 0304 0202 0404 0203 0404 0304 0404 0404 0000 0303 0202 0101 0101 0102 0101 0404 0104 0303 0303 0101 0000 0202 0202 0203 0204 0404 0104 0102 0404 0000 0000 0101 0101 0101
3_CMSI12002 ,  0203 0101 0101 0101 0104 0101 0104 0404 0203 0404 0303 0303 0404 0101 0404 0303 0404 0203 0404 0101 0304 0202 0104 0304 0104 0203 0303 0104 0303 0203 0101 0303 0104 0202 0303 0203 0404 0303 0202 0404 0202 0202 0203 0202 0303 0404 0204 0104 0104 0104 0202 0101 0303 0303 0202 0404 0101 0202 0101 0202 0303 0202 0404 0303 0404 0404 0104 0404 0104 0303 0202 0101 0404 0101 0101 0101 0104 0303 0203 0102 0303 0202 0203 0203 0202 0104 0104 0101 0104 0102 0303 0101 0104 0404
3_CMSI12003 ,  0202 0101 0101 0101 0104 0104 0404 0404 0202 0101 0303 0203 0204 0101 0404 0203 0104 0303 0202 0101 0404 0202 0104 0404 0101 0203 0303 0104 0303 0203 0104 0303 0104 0203 0304 0303 0404 0303 0303 0404 0102 0202 0203 0203 0303 0404 0202 0104 0104 0404 0203 0404 0303 0203 0203 0404 0101 0203 0404 0202 0303 0202 0404 0303 0404 0304 0404 0404 0104 0203 0203 0101 0104 0102 0101 0404 0404 0303 0303 0101 0203 0202 0303 0203 0202 0104 0404 0102 0404 0102 0202 0102 0104 0101
3_CMSI12004 ,  0202 0101 0104 0101 0101 0104 0101 0404 0202 0404 0304 0202 0204 0104 0404 0303 0404 0303 0204 0104 0404 0202 0404 0303 0101 0203 0203 0104 0303 0203 0101 0303 0101 0203 0303 0303 0404 0303 0203 0404 0102 0202 0303 0203 0303 0404 0204 0101 0104 0104 0303 0104 0303 0203 0202 0104 0104 0303 0104 0202 0304 0202 0404 0303 0104 0304 0404 0404 0104 0303 0202 0104 0104 0101 0104 0104 0404 0303 0303 0101 0203 0203 0303 0203 0202 0101 0404 0102 0404 0102 0203 0101 0104 0104
3_CMSI12005 ,  0203 0101 0101 0101 0404 0104 0404 0404 0202 0104 0303 0203 0204 0101 0104 0203 0404 0303 0404 0104 0304 0202 0404 0304 0101 0303 0303 0101 0303 0203 0101 0303 0404 0202 0303 0203 0404 0303 0202 0404 0202 0203 0303 0203 0203 0404 0404 0101 0101 0404 0203 0101 0303 0303 0203 0404 0101 0203 0104 0202 0404 0202 0404 0303 0104 0304 0404 0404 0104 0303 0203 0101 0101 0101 0101 0404 0104 0303 0303 0102 0000 0203 0202 0203 0202 0104 0404 0102 0101 0102 0303 0101 0104 0101
3_CMSI12006 ,  0202 0101 0404 0102 0104 0101 0104 0104 0202 0104 0304 0303 0202 0101 0404 0303 0404 0303 0204 0101 0404 0202 0404 0304 0101 0303 0203 0404 0303 0203 0101 0203 0404 0203 0303 0303 0404 0203 0203 0104 0202 0202 0303 0203 0203 0404 0404 0404 0404 0404 0303 0104 0303 0303 0202 0404 0101 0303 0101 0203 0404 0202 0404 0303 0404 0404 0104 0404 0104 0303 0202 0101 0101 0102 0101 0404 0104 0303 0203 0101 0303 0202 0203 0203 0204 0101 0101 0102 0104 0202 0303 0101 0104 0101
3_CMSI12007 ,  0202 0102 0104 0101 0101 0101 0104 0404 0202 0404 0303 0203 0204 0101 0404 0303 0104 0303 0404 0101 0404 0202 0404 0304 0104 0203 0303 0101 0303 0203 0101 0203 0104 0202 0304 0203 0404 0203 0203 0404 0102 0203 0202 0303 0303 0404 0204 0404 0104 0404 0202 0101 0303 0203 0202 0104 0104 0202 0104 0202 0304 0202 0404 0203 0404 0404 0101 0404 0404 0303 0202 0101 0101 0101 0101 0404 0404 0303 0303 0101 0303 0203 0202 0202 0204 0101 0404 0101 0404 0102 0303 0101 0101 0104
3_CMSI12008 ,  0203 0101 0101 0101 0404 0104 0104 0104 0202 0104 0304 0203 0204 0101 0104 0303 0404 0203 0202 0101 0304 0202 0104 0304 0104 0203 0203 0404 0303 0303 0101 0303 0104 0202 0303 0303 0404 0203 0202 0104 0202 0203 0303 0203 0202 0404 0204 0101 0404 0404 0203 0404 0203 0303 0202 0404 0104 0203 0101 0203 0303 0202 0404 0303 0404 0404 0404 0404 0101 0202 0203 0104 0101 0101 0101 0404 0104 0303 0303 0101 0203 0202 0203 0203 0404 0104 0104 0102 0104 0102 0303 0102 0101 0104
3_CMSI12009 ,  0202 0101 0101 0101 0404 0104 0104 0404 0203 0404 0304 0203 0202 0101 0104 0203 0104 0303 0204 0104 0404 0202 0104 0404 0101 0202 0303 0101 0303 0203 0101 0203 0104 0202 0304 0203 0404 0303 0202 0104 0102 0203 0303 0303 0303 0404 0204 0104 0104 0104 0202 0101 0303 0203 0202 0404 0104 0203 0104 0203 0404 0203 0404 0303 0104 0404 0404 0404 0101 0303 0203 0101 0101 0101 0104 0404 0104 0303 0303 0101 0303 0203 0303 0303 0404 0104 0404 0102 0404 0101 0203 0101 0101 0404
3_CMSI12010 ,  0202 0101 0404 0101 0104 0104 0104 0404 0203 0104 0303 0203 0404 0101 0104 0303 0104 0203 0204 0101 0404 0202 0404 0303 0101 0203 0303 0404 0303 0203 0101 0303 0404 0202 0304 0303 0404 0303 0202 0404 0101 0202 0303 0303 0303 0404 0204 0101 0101 0101 0203 0104 0303 0303 0202 0404 0104 0203 0404 0202 0303 0202 0404 0303 0404 0404 0404 0404 0104 0303 0202 0104 0104 0101 0104 0404 0104 0303 0303 0102 0303 0202 0203 0202 0204 0101 0404 0101 0404 0102 0203 0101 0404 0101
3_CMSI12011 ,  0203 0101 0104 0101 0404 0404 0104 0000 0203 0104 0303 0203 0202 0101 0404 0303 0104 0303 0404 0101 0404 0202 0101 0404 0101 0303 0303 0101 0303 0202 0404 0303 0104 0203 0303 0303 0404 0203 0202 0404 0102 0202 0303 0203 0203 0404 0204 0104 0404 0101 0203 0101 0303 0303 0202 0404 0104 0203 0104 0000 0404 0202 0304 0303 0404 0404 0104 0404 0104 0203 0203 0104 0104 0101 0101 0404 0404 0303 0303 0102 0203 0203 0202 0203 0202 0104 0404 0101 0404 0102 0203 0101 0101 0101
3_CMSI12012 ,  0202 0101 0101 0101 0104 0104 0104 0404 0202 0404 0404 0203 0204 0101 0404 0303 0404 0303 0202 0101 0404 0203 0104 0404 0101 0202 0303 0101 0303 0203 0101 0303 0104 0202 0303 0203 0404 0303 0202 0404 0202 0202 0203 0303 0303 0404 0202 0104 0101 0104 0202 0404 0203 0303 0202 0104 0404 0203 0104 0000 0303 0202 0404 0303 0404 0404 0101 0104 0404 0202 0203 0101 0104 0101 0104 0404 0404 0303 0303 0101 0303 0203 0203 0203 0202 0101 0404 0102 0104 0101 0303 0101 0101 0101
3_CMSI12015 ,  0202 0102 0101 0101 0104 0104 0104 0404 0203 0101 0304 0203 0204 0101 0404 0203 0404 0203 0204 0104 0404 0202 0404 0304 0101 0303 0303 0101 0203 0203 0101 0303 0104 0202 0304 0203 0404 0203 0203 0101 0102 0202 0303 0303 0303 0404 0202 0104 0101 0104 0203 0104 0303 0203 0203 0404 0101 0203 0104 0203 0304 0202 0304 0203 0404 0404 0000 0101 0101 0203 0303 0101 0104 0102 0104 0104 0104 0203 0303 0102 0203 0203 0203 0202 0202 0104 0104 0102 0104 0202 0203 0101 0101 0101
3_CMSI12016 ,  0202 0101 0104 0101 0104 0104 0101 0404 0000 0000 0304 0203 0404 0104 0404 0203 0404 0303 0404 0104 0000 0000 0101 0304 0104 0203 0303 0101 0202 0303 0101 0303 0000 0202 0304 0303 0404 0202 0303 0404 0102 0303 0202 0303 0000 0000 0204 0101 0101 0404 0202 0104 0303 0202 0202 0404 0000 0000 0104 0202 0404 0202 0404 0303 0104 0404 0404 0404 0000 0303 0202 0404 0101 0101 0101 0404 0404 0303 0303 0102 0000 0202 0203 0203 0204 0104 0404 0101 0104 0000 0000 0101 0101 0101
3_CMSI12017 ,  0203 0101 0404 0102 0104 0104 0404 0404 0202 0104 0404 0202 0204 0104 0404 0203 0404 0303 0404 0101 0404 0202 0101 0304 0104 0303 0303 0101 0303 0203 0101 0303 0101 0203 0304 0203 0404 0203 0203 0404 0102 0203 0303 0303 0303 0404 0204 0101 0101 0404 0303 0404 0303 0303 0303 0404 0104 0203 0101 0202 0304 0202 0404 0303 0404 0404 0000 0404 0404 0303 0202 0104 0101 0102 0104 0404 0404 0203 0303 0101 0303 0202 0203 0203 0202 0101 0404 0102 0101 0102 0303 0101 0101 0104
3_CMSI12018 ,  0202 0101 0101 0101 0104 0101 0101 0404 0202 0000 0303 0203 0404 0101 0404 0303 0104 0303 0202 0101 0304 0202 0104 0303 0101 0203 0203 0101 0203 0303 0404 0303 0104 0202 0303 0202 0404 0303 0202 0104 0202 0202 0303 0203 0000 0404 0204 0104 0404 0404 0303 0404 0303 0203 0203 0104 0104 0303 0101 0203 0404 0202 0304 0303 0404 0304 0104 0404 0404 0303 0203 0101 0101 0101 0101 0404 0104 0303 0303 0101 0203 0202 0203 0202 0204 0101 0404 0102 0104 0102 0303 0101 0101 0104
3_CMSI12019 ,  0202 0102 0104 0101 0104 0101 0104 0404 0203 0404 0404 0203 0204 0104 0404 0303 0404 0203 0404 0104 0304 0202 0104 0304 0101 0202 0303 0104 0303 0303 0101 0203 0101 0202 0303 0303 0404 0303 0203 0404 0101 0202 0303 0203 0303 0404 0204 0101 0404 0404 0202 0101 0202 0203 0203 0104 0104 0202 0101 0203 0303 0202 0404 0303 0101 0404 0404 0404 0101 0303 0202 0104 0104 0101 0101 0104 0104 0303 0303 0102 0203 0203 0303 0203 0202 0101 0404 0102 0104 0102 0303 0101 0101 0104
3_CMSI12020 ,  0202 0101 0104 0102 0104 0104 0101 0404 0202 0104 0404 0203 0404 0101 0404 0203 0404 0203 0204 0104 0404 0202 0101 0304 0101 0303 0303 0101 0303 0303 0101 0202 0104 0202 0404 0303 0404 0203 0202 0404 0202 0202 0303 0303 0202 0404 0202 0101 0104 0104 0203 0101 0303 0303 0202 0104 0104 0203 0104 0203 0304 0202 0404 0303 0404 0404 0104 0404 0404 0203 0202 0404 0101 0101 0104 0404 0104 0303 0303 0101 0203 0202 0303 0203 0202 0101 0404 0102 0104 0102 0203 0101 0104 0101
3_CMSI12021 ,  0202 0101 0104 0101 0404 0101 0101 0404 0202 0101 0304 0303 0204 0101 0404 0303 0404 0303 0404 0404 0404 0202 0101 0303 0101 0303 0303 0101 0303 0202 0101 0203 0104 0202 0303 0303 0404 0303 0203 0404 0202 0202 0303 0303 0303 0404 0202 0101 0101 0404 0202 0101 0303 0303 0202 0404 0101 0203 0101 0203 0304 0202 0404 0303 0104 0404 0404 0404 0104 0202 0203 0104 0101 0101 0101 0101 0404 0303 0303 0102 0203 0303 0203 0202 0204 0104 0104 0101 0104 0101 0303 0101 0101 0101
3_CMSI12022 ,  0202 0102 0101 0101 0404 0104 0101 0404 0203 0404 0304 0203 0404 0101 0404 0203 0404 0303 0404 0101 0404 0202 0404 0303 0101 0203 0303 0101 0303 0203 0101 0303 0404 0203 0303 0303 0404 0203 0203 0404 0101 0203 0303 0202 0202 0404 0202 0104 0101 0404 0202 0104 0203 0303 0202 0104 0101 0303 0104 0203 0304 0202 0304 0303 0404 0404 0404 0104 0101 0303 0203 0104 0104 0102 0101 0404 0104 0203 0303 0101 0203 0203 0303 0202 0202 0104 0104 0101 0404 0102 0203 0101 0101 0104
3_CMSI12023 ,  0202 0101 0404 0101 0404 0104 0101 0101 0203 0101 0304 0303 0404 0101 0404 0303 0404 0303 0204 0101 0404 0202 0404 0404 0101 0303 0303 0101 0303 0202 0101 0203 0104 0202 0303 0203 0404 0203 0202 0404 0202 0202 0203 0303 0303 0404 0202 0104 0104 0104 0303 0404 0303 0303 0203 0104 0101 0202 0101 0303 0303 0202 0404 0303 0404 0304 0404 0404 0404 0303 0202 0104 0104 0102 0104 0104 0104 0303 0303 0102 0000 0203 0203 0202 0204 0101 0104 0101 0404 0202 0303 0101 0101 0101
3_CMSI12024 ,  0202 0102 0404 0202 0101 0104 0101 0404 0202 0104 0404 0303 0202 0101 0404 0203 0104 0203 0404 0104 0303 0202 0104 0303 0101 0303 0303 0104 0303 0202 0104 0303 0404 0202 0304 0303 0404 0303 0202 0404 0202 0202 0303 0303 0303 0104 0404 0404 0104 0404 0203 0104 0303 0303 0303 0101 0104 0202 0404 0202 0304 0202 0404 0303 0404 0404 0101 0104 0104 0203 0203 0104 0101 0101 0104 0101 0404 0303 0303 0202 0203 0203 0203 0202 0204 0101 0104 0101 0104 0102 0303 0101 0104 0104
3_CMSI12025 ,  0202 0101 0101 0101 0104 0104 0101 0104 0203 0101 0304 0303 0204 0101 0104 0203 0404 0202 0204 0101 0303 0202 0404 0303 0101 0303 0303 0101 0303 0203 0101 0303 0404 0303 0304 0203 0404 0203 0202 0404 0102 0202 0203 0203 0203 0404 0204 0404 0101 0104 0203 0104 0303 0202 0203 0101 0104 0203 0101 0203 0304 0202 0304 0203 0404 0404 0000 0404 0101 0303 0202 0104 0101 0102 0101 0104 0404 0303 0303 0101 0303 0303 0303 0303 0204 0104 0101 0102 0404 0102 0303 0101 0101 0104
3_CMSI12026 ,  0202 0102 0104 0101 0104 0104 0404 0404 0202 0104 0304 0202 0202 0101 0404 0303 0404 0203 0404 0104 0404 0202 0104 0304 0101 0203 0303 0101 0303 0203 0104 0203 0404 0202 0304 0202 0101 0303 0203 0404 0202 0202 0303 0203 0303 0404 0202 0101 0101 0104 0203 0101 0303 0203 0303 0101 0104 0303 0101 0203 0304 0202 0304 0303 0104 0404 0404 0104 0101 0202 0202 0104 0101 0101 0101 0104 0404 0303 0303 0102 0203 0203 0202 0303 0202 0404 0104 0101 0104 0202 0303 0102 0101 0104
3_CMSI12027 ,  0202 0102 0101 0101 0404 0101 0101 0404 0202 0101 0304 0202 0404 0101 0104 0203 0404 0303 0404 0101 0304 0202 0104 0304 0101 0203 0202 0101 0203 0303 0101 0303 0104 0202 0303 0303 0404 0203 0203 0404 0202 0202 0303 0203 0303 0404 0204 0404 0104 0404 0202 0104 0303 0303 0203 0404 0101 0303 0101 0303 0303 0202 0404 0303 0104 0303 0404 0404 0000 0303 0202 0101 0101 0102 0101 0404 0404 0303 0303 0102 0303 0202 0203 0202 0202 0104 0101 0102 0104 0202 0303 0102 0101 0404
3_CMSI12030 ,  0203 0101 0404 0101 0104 0104 0101 0104 0202 0404 0304 0203 0202 0101 0404 0203 0104 0303 0202 0101 0404 0202 0101 0304 0101 0303 0202 0101 0303 0203 0101 0303 0404 0202 0303 0303 0404 0203 0203 0404 0102 0202 0203 0203 0000 0404 0404 0404 0104 0404 0202 0101 0303 0203 0202 0404 0101 0203 0104 0202 0303 0202 0404 0303 0404 0303 0404 0404 0104 0202 0202 0101 0104 0102 0104 0104 0104 0303 0000 0101 0203 0202 0203 0203 0204 0101 0104 0202 0104 0101 0303 0101 0404 0104
3_CMSI12031 ,  0202 0101 0404 0101 0104 0104 0101 0404 0203 0101 0304 0202 0204 0101 0404 0203 0104 0203 0204 0104 0404 0202 0404 0303 0404 0203 0303 0101 0303 0202 0101 0303 0101 0202 0303 0303 0404 0202 0203 0104 0102 0303 0303 0203 0000 0404 0202 0404 0101 0104 0202 0404 0303 0303 0202 0104 0101 0203 0104 0203 0304 0202 0404 0303 0404 0404 0404 0404 0104 0303 0202 0104 0101 0102 0101 0404 0104 0303 0000 0101 0303 0202 0303 0202 0204 0101 0404 0102 0101 0102 0203 0101 0104 0104
3_CMSI12032 ,  0202 0102 0104 0101 0404 0404 0101 0404 0202 0101 0303 0202 0204 0101 0104 0203 0104 0303 0404 0101 0304 0202 0101 0303 0101 0203 0303 0104 0303 0202 0104 0203 0404 0203 0404 0203 0101 0303 0202 0104 0102 0202 0303 0203 0000 0404 0204 0104 0104 0104 0203 0104 0303 0303 0202 0104 0104 0203 0101 0202 0304 0202 0304 0303 0404 0304 0104 0404 0104 0303 0203 0104 0101 0102 0104 0104 0404 0203 0000 0101 0203 0203 0303 0203 0204 0101 0404 0102 0101 0202 0303 0102 0101 0101
3_CMSI12033 ,  0202 0102 0104 0101 0104 0404 0101 0104 0202 0104 0304 0203 0204 0101 0404 0303 0404 0303 0404 0101 0304 0202 0104 0304 0101 0203 0203 0101 0303 0203 0104 0203 0404 0203 0303 0203 0404 0203 0203 0404 0102 0202 0303 0303 0000 0404 0404 0101 0104 0104 0203 0404 0303 0303 0203 0101 0101 0203 0104 0202 0304 0202 0304 0303 0104 0404 0404 0404 0104 0303 0203 0104 0104 0101 0104 0104 0404 0303 0000 0102 0303 0203 0303 0202 0204 0104 0404 0102 0404 0202 0303 0102 0101 0104
3_CMSI12034 ,  0202 0101 0104 0101 0104 0101 0104 0404 0202 0404 0304 0203 0202 0101 0104 0303 0404 0303 0204 0101 0304 0202 0104 0304 0404 0203 0203 0101 0303 0203 0101 0203 0404 0202 0303 0203 0404 0202 0203 0104 0102 0202 0203 0303 0000 0404 0404 0101 0101 0101 0203 0404 0303 0303 0203 0104 0101 0203 0101 0203 0404 0202 0304 0203 0404 0404 0404 0101 0104 0203 0202 0404 0101 0101 0101 0404 0101 0303 0000 0101 0303 0202 0303 0203 0204 0101 0104 0102 0104 0202 0303 0102 0404 0101
3_CMSI12035 ,  0202 0101 0101 0101 0404 0101 0104 0104 0203 0104 0303 0202 0204 0101 0104 0203 0104 0303 0202 0101 0304 0202 0104 0303 0104 0303 0202 0101 0303 0303 0101 0303 0104 0202 0303 0203 0404 0203 0202 0104 0102 0202 0303 0203 0000 0404 0202 0101 0101 0101 0202 0101 0303 0303 0303 0404 0404 0202 0404 0202 0304 0202 0404 0303 0404 0404 0104 0404 0104 0303 0203 0404 0104 0101 0101 0404 0104 0303 0000 0101 0303 0203 0303 0203 0204 0101 0404 0101 0104 0101 0303 0102 0104 0101
3_CMSI12036 ,  0202 0101 0104 0101 0101 0104 0101 0404 0203 0104 0304 0203 0204 0101 0404 0203 0104 0303 0204 0104 0304 0202 0101 0303 0101 0303 0203 0101 0303 0303 0101 0303 0404 0202 0303 0203 0404 0303 0202 0404 0102 0202 0303 0203 0000 0404 0404 0104 0104 0404 0203 0104 0303 0303 0203 0104 0101 0203 0104 0203 0304 0202 0404 0303 0404 0304 0104 0404 0104 0203 0202 0101 0101 0102 0104 0104 0104 0303 0000 0101 0203 0202 0303 0303 0202 0101 0404 0101 0404 0202 0303 0101 0104 0104
3_CMSI12037 ,  0202 0101 0404 0101 0404 0104 0104 0104 0202 0404 0304 0202 0204 0101 0404 0203 0404 0303 0204 0101 0404 0202 0404 0303 0104 0303 0203 0101 0303 0203 0101 0303 0404 0203 0303 0303 0404 0303 0203 0101 0102 0202 0203 0203 0000 0404 0202 0404 0404 0101 0202 0104 0303 0203 0202 0104 0101 0203 0404 0202 0304 0202 0404 0303 0404 0304 0404 0404 0101 0202 0203 0101 0101 0102 0101 0404 0404 0303 0000 0102 0303 0202 0203 0303 0204 0404 0404 0102 0404 0102 0303 0101 0104 0101
3_CMSI12038 ,  0202 0101 0404 0101 0404 0101 0104 0104 0202 0404 0304 0203 0404 0101 0104 0203 0101 0303 0204 0101 0304 0202 0104 0404 0101 0303 0303 0101 0303 0303 0101 0203 0104 0202 0303 0303 0404 0203 0202 0404 0102 0203 0303 0203 0000 0404 0204 0101 0101 0104 0203 0404 0303 0303 0203 0104 0104 0203 0101 0203 0404 0202 0404 0303 0404 0404 0104 0404 0104 0303 0202 0101 0104 0101 0104 0104 0404 0203 0000 0101 0303 0303 0203 0202 0202 0104 0104 0102 0404 0101 0303 0101 0104 0404
3_CMSI12039 ,  0202 0102 0104 0101 0101 0104 0404 0104 0203 0104 0304 0203 0204 0101 0404 0203 0104 0303 0404 0101 0304 0202 0404 0303 0101 0203 0303 0101 0303 0303 0101 0203 0104 0203 0303 0303 0404 0303 0202 0101 0102 0303 0303 0303 0000 0101 0202 0404 0104 0104 0203 0404 0303 0303 0202 0404 0101 0202 0101 0203 0304 0202 0404 0303 0404 0304 0104 0404 0101 0303 0202 0101 0104 0101 0101 0104 0404 0303 0000 0101 0203 0203 0303 0202 0202 0101 0404 0202 0101 0102 0303 0101 0101 0101
3_CMSI12040 ,  0202 0101 0104 0101 0104 0101 0101 0404 0202 0104 0304 0303 0404 0101 0404 0303 0404 0303 0202 0101 0404 0202 0104 0304 0101 0203 0303 0104 0203 0203 0101 0203 0404 0202 0304 0303 0404 0203 0203 0404 0202 0202 0303 0303 0000 0404 0204 0104 0101 0404 0203 0404 0303 0303 0203 0104 0101 0203 0404 0203 0404 0202 0404 0303 0104 0304 0404 0404 0104 0303 0202 0101 0101 0101 0101 0104 0404 0303 0000 0101 0303 0202 0303 0202 0204 0104 0404 0101 0404 0102 0303 0101 0101 0101
3_CMSI12041 ,  0202 0101 0101 0101 0404 0104 0104 0404 0303 0104 0303 0203 0204 0101 0404 0303 0104 0303 0204 0104 0404 0202 0104 0404 0101 0203 0303 0101 0303 0203 0104 0202 0101 0203 0304 0303 0404 0203 0202 0404 0202 0202 0303 0303 0000 0404 0204 0104 0104 0104 0202 0404 0303 0303 0303 0404 0104 0303 0101 0203 0304 0202 0404 0303 0404 0404 0104 0404 0404 0203 0203 0104 0404 0102 0104 0104 0101 0303 0000 0101 0303 0202 0303 0202 0204 0101 0404 0101 0104 0102 0203 0101 0404 0101
3_CMSI12042 ,  0202 0102 0404 0102 0104 0101 0404 0104 0202 0101 0303 0202 0404 0104 0104 0303 0404 0303 0204 0101 0404 0202 0404 0303 0101 0303 0303 0104 0303 0202 0101 0203 0404 0202 0304 0303 0404 0303 0203 0404 0202 0203 0303 0303 0000 0404 0204 0101 0404 0104 0203 0104 0303 0203 0202 0404 0101 0203 0104 0203 0304 0202 0404 0303 0404 0404 0104 0404 0101 0203 0202 0104 0104 0101 0104 0104 0104 0203 0000 0101 0303 0203 0203 0203 0204 0104 0404 0202 0104 0102 0303 0101 0101 0101
Pop
4_EABB11J01 ,  0202 0102 0101 0101 0404 0104 0101 0404 0202 0404 0303 0202 0204 0101 0104 0303 0101 0203 0204 0101 0303 0202 0104 0304 0104 0203 0303 0101 0303 0303 0101 0303 0404 0202 0304 0303 0404 0303 0203 0104 0101 0203 0303 0202 0303 0404 0404 0101 0404 0104 0202 0404 0303 0303 0202 0404 0101 0202 0101 0303 0304 0202 0404 0303 0404 0404 0104 0104 0404 0303 0202 0101 0101 0102 0101 0104 0101 0303 0303 0101 0303 0203 0203 0203 0202 0104 0404 0101 0101 0101 0303 0101 0101 0101
4_EABB11J02 ,  0202 0101 0104 0101 0404 0104 0104 0101 0202 0104 0303 0202 0204 0101 0404 0203 0104 0303 0202 0101 0404 0202 0101 0304 0101 0203 0303 0101 0303 0303 0101 0303 0404 0202 0303 0203 0404 0202 0202 0101 0102 0203 0303 0203 0000 0404 0202 0101 0404 0104 0202 0104 0103 0303 0203 0104 0104 0203 0101 0303 0304 0202 0404 0303 0104 0304 0404 0404 0104 0202 0202 0104 0101 0101 0101 0404 0104 0303 0203 0101 0303 0203 0203 0202 0202 0104 0404 0101 0404 0202 0303 0101 0104 0101
4_EABB11J03 ,  0202 0101 0104 0101 0104 0101 0101 0104 0203 0104 0404 0203 0204 0101 0404 0203 0404 0303 0204 0101 0404 0202 0404 0303 0101 0203 0303 0104 0303 0303 0104 0303 0104 0203 0303 0303 0104 0303 0203 0404 0102 0202 0203 0303 0303 0404 0404 0404 0101 0404 0303 0104 0303 0303 0202 0104 0104 0303 0104 0202 0304 0202 0404 0303 0404 0404 0104 0404 0104 0303 0202 0101 0101 0102 0101 0101 0104 0303 0303 0102 0303 0203 0203 0202 0204 0101 0404 0101 0404 0000 0203 0101 0104 0404
4_EABB11J04 ,  0203 0101 0104 0101 0404 0101 0104 0104 0203 0404 0304 0202 0204 0101 0404 0303 0104 0303 0202 0404 0404 0203 0404 0304 0101 0303 0303 0101 0303 0203 0101 0303 0404 0203 0303 0203 0404 0202 0203 0104 0101 0202 0303 0303 0000 0404 0202 0101 0104 0104 0203 0104 0303 0303 0203 0104 0101 0203 0101 0202 0303 0202 0404 0303 0404 0404 0404 0404 0104 0202 0202 0404 0104 0101 0101 0101 0404 0303 0303 0101 0203 0203 0203 0202 0204 0101 0404 0101 0104 0102 0203 0102 0404 0101
4_EABB11J05 ,  0202 0102 0101 0101 0404 0101 0101 0404 0202 0404 0404 0203 0204 0104 0404 0203 0404 0303 0204 0101 0304 0202 0101 0404 0101 0203 0203 0101 0203 0203 0101 0303 0104 0203 0303 0303 0104 0303 0202 0104 0101 0202 0303 0203 0303 0404 0204 0101 0101 0101 0202 0104 0303 0103 0203 0404 0104 0203 0104 0202 0304 0202 0404 0303 0404 0404 0404 0404 0101 0303 0203 0104 0101 0102 0101 0101 0404 0303 0303 0102 0303 0202 0303 0202 0202 0104 0404 0101 0404 0101 0303 0101 0101 0104
4_EABB11J06 ,  0202 0101 0101 0101 0404 0404 0104 0104 0202 0101 0303 0202 0202 0101 0104 0303 0404 0303 0204 0101 0404 0202 0104 0303 0101 0203 0303 0104 0303 0203 0101 0303 0104 0203 0303 0203 0404 0203 0303 0404 0101 0202 0303 0303 0303 0404 0204 0404 0104 0101 0202 0404 0303 0303 0202 0404 0101 0203 0101 0303 0304 0202 0404 0303 0404 0303 0404 0404 0101 0202 0202 0101 0104 0101 0101 0104 0104 0303 0303 0102 0303 0203 0203 0203 0202 0104 0104 0202 0104 0202 0203 0101 0104 0101
4_EABB11J07 ,  0202 0101 0104 0101 0404 0101 0104 0104 0203 0101 0404 0202 0202 0101 0404 0303 0101 0303 0204 0101 0404 0202 0404 0304 0101 0303 0303 0104 0203 0203 0104 0203 0101 0202 0303 0303 0404 0202 0202 0404 0102 0202 0303 0203 0303 0404 0404 0104 0101 0104 0203 0404 0303 0303 0202 0104 0101 0303 0104 0203 0404 0202 0404 0303 0404 0404 0104 0404 0101 0203 0202 0101 0101 0101 0104 0104 0404 0303 0203 0102 0203 0202 0203 0203 0204 0101 0404 0202 0404 0102 0303 0101 0101 0101
4_EABB11J08 ,  0202 0101 0101 0101 0104 0404 0101 0104 0202 0104 0303 0203 0204 0101 0404 0303 0404 0303 0404 0101 0404 0202 0104 0404 0104 0303 0303 0104 0303 0303 0101 0203 0104 0303 0304 0303 0404 0303 0202 0404 0102 0203 0203 0303 0303 0404 0204 0404 0101 0404 0202 0404 0303 0303 0202 0104 0101 0202 0101 0202 0304 0202 0404 0303 0404 0404 0404 0104 0104 0203 0203 0104 0101 0102 0104 0104 0404 0303 0203 0101 0303 0203 0303 0202 0202 0101 0104 0202 0404 0202 0303 0102 0104 0101
4_EABB11J09 ,  0202 0102 0104 0101 0104 0104 0101 0104 0203 0104 0304 0203 0202 0101 0404 0203 0104 0303 0204 0101 0404 0202 0404 0304 0104 0303 0303 0101 0303 0203 0101 0303 0404 0203 0304 0203 0104 0303 0203 0404 0102 0202 0303 0203 0203 0404 0204 0404 0104 0404 0303 0104 0303 0303 0202 0404 0101 0203 0104 0202 0304 0203 0304 0303 0404 0404 0101 0404 0104 0303 0202 0101 0101 0101 0104 0404 0404 0303 0303 0102 0203 0202 0203 0202 0202 0101 0404 0101 0104 0101 0203 0102 0104 0101
4_EABB11J10 ,  0202 0101 0101 0101 0404 0404 0104 0404 0202 0404 0404 0203 0204 0101 0404 0303 0104 0203 0404 0104 0404 0202 0104 0303 0000 0303 0203 0104 0303 0303 0101 0203 0404 0202 0303 0303 0404 0303 0202 0404 0102 0202 0203 0203 0303 0404 0202 0404 0101 0404 0203 0404 0103 0103 0202 0404 0101 0203 0104 0303 0303 0202 0404 0303 0104 0303 0104 0404 0101 0303 0202 0104 0101 0102 0104 0101 0404 0303 0303 0101 0202 0202 0203 0303 0202 0404 0404 0101 0104 0101 0203 0102 0104 0404
4_EABB11J11 ,  0202 0102 0101 0101 0104 0104 0104 0404 0202 0104 0303 0203 0204 0101 0404 0303 0101 0303 0204 0101 0404 0303 0404 0304 0104 0303 0303 0104 0303 0202 0101 0303 0104 0202 0303 0303 0404 0303 0303 0404 0101 0202 0303 0202 0000 0404 0202 0101 0101 0404 0203 0104 0303 0303 0203 0104 0101 0202 0104 0202 0304 0202 0404 0303 0404 0404 0404 0104 0104 0203 0202 0104 0101 0101 0104 0404 0101 0303 0303 0101 0203 0202 0303 0202 0202 0101 0404 0101 0404 0102 0303 0101 0104 0104
4_EABB11J12 ,  0202 0101 0104 0101 0104 0104 0101 0404 0203 0404 0303 0202 0204 0101 0404 0303 0104 0303 0202 0101 0404 0203 0404 0304 0101 0303 0303 0101 0303 0203 0101 0303 0404 0202 0304 0203 0404 0303 0202 0404 0101 0202 0303 0203 0303 0404 0202 0104 0101 0104 0203 0404 0303 0303 0303 0404 0101 0202 0101 0203 0304 0202 0404 0303 0104 0404 0104 0404 0101 0303 0202 0101 0104 0102 0101 0404 0404 0303 0303 0101 0303 0202 0203 0203 0202 0104 0404 0102 0101 0101 0303 0101 0404 0104
4_EABB11J13 ,  0202 0101 0101 0101 0104 0104 0104 0404 0203 0404 0304 0203 0204 0101 0404 0303 0101 0303 0204 0104 0404 0202 0404 0303 0101 0202 0303 0101 0303 0303 0104 0203 0104 0203 0303 0303 0404 0303 0203 0101 0102 0202 0303 0203 0203 0404 0202 0104 0104 0104 0203 0104 0303 0303 0303 0404 0101 0303 0101 0203 0303 0202 0404 0303 0404 0304 0404 0404 0101 0303 0203 0101 0101 0101 0104 0404 0404 0303 0303 0102 0303 0203 0203 0203 0204 0104 0404 0101 0404 0102 0203 0101 0104 0101
4_EABB11J14 ,  0202 0102 0101 0101 0104 0104 0101 0404 0203 0104 0303 0303 0204 0101 0104 0303 0404 0303 0204 0101 0304 0202 0404 0404 0101 0203 0303 0101 0303 0303 0101 0203 0101 0203 0304 0203 0104 0303 0202 0404 0102 0202 0203 0303 0303 0404 0204 0104 0404 0404 0303 0404 0303 0103 0202 0404 0101 0303 0104 0203 0404 0202 0404 0303 0104 0303 0404 0404 0101 0202 0203 0101 0101 0102 0101 0404 0404 0303 0303 0101 0303 0202 0303 0202 0202 0101 0404 0101 0404 0101 0303 0101 0101 0104
4_EABB11J15 ,  0202 0101 0104 0101 0404 0104 0101 0104 0203 0101 0303 0202 0202 0104 0404 0303 0404 0303 0204 0101 0404 0202 0404 0404 0104 0303 0303 0101 0303 0203 0104 0303 0104 0203 0303 0203 0404 0303 0203 0404 0101 0202 0303 0303 0203 0404 0404 0101 0104 0101 0203 0101 0303 0303 0203 0404 0101 0303 0404 0202 0304 0202 0304 0303 0404 0404 0404 0404 0104 0203 0203 0104 0104 0202 0101 0104 0404 0303 0203 0101 0303 0202 0203 0202 0202 0104 0104 0102 0104 0101 0303 0101 0104 0104
4_EABB11J16 ,  0202 0102 0104 0101 0404 0101 0104 0404 0202 0404 0304 0202 0404 0101 0404 0203 0104 0303 0204 0101 0304 0202 0404 0304 0104 0303 0303 0101 0203 0203 0104 0303 0404 0202 0303 0303 0404 0203 0303 0404 0101 0202 0303 0303 0203 0404 0202 0404 0101 0404 0203 0101 0303 0103 0203 0404 0404 0203 0104 0203 0304 0202 0304 0303 0104 0304 0404 0404 0101 0203 0203 0104 0101 0101 0104 0404 0404 0303 0303 0102 0303 0203 0203 0202 0202 0104 0404 0101 0104 0102 0303 0101 0104 0104
4_EABB11J17 ,  0202 0102 0104 0101 0404 0104 0104 0404 0202 0104 0304 0203 0204 0101 0404 0303 0104 0303 0404 0101 0304 0203 0104 0404 0104 0303 0203 0104 0303 0203 0101 0303 0101 0202 0303 0303 0404 0203 0202 0404 0101 0202 0303 0203 0203 0404 0202 0101 0101 0104 0202 0104 0101 0103 0202 0104 0104 0203 0101 0203 0303 0202 0404 0303 0404 0404 0101 0404 0101 0202 0203 0101 0104 0101 0104 0404 0104 0303 0303 0101 0303 0202 0303 0203 0202 0101 0404 0202 0404 0102 0203 0101 0101 0101
4_EABB11J18 ,  0202 0101 0404 0101 0104 0404 0104 0404 0202 0101 0303 0303 0404 0104 0404 0203 0104 0303 0202 0104 0304 0202 0104 0303 0101 0202 0203 0104 0303 0303 0101 0303 0404 0202 0303 0303 0404 0303 0202 0404 0102 0202 0303 0203 0000 0404 0202 0101 0101 0101 0303 0101 0103 0303 0202 0104 0101 0303 0101 0203 0304 0202 0303 0202 0104 0304 0104 0104 0101 0303 0203 0101 0101 0102 0101 0404 0404 0303 0303 0101 0303 0202 0203 0203 0202 0101 0404 0102 0404 0101 0303 0101 0104 0101
4_EABB11J19 ,  0202 0101 0104 0101 0101 0104 0104 0404 0203 0101 0304 0203 0204 0101 0404 0202 0104 0303 0404 0101 0404 0202 0404 0303 0104 0202 0203 0104 0303 0303 0101 0303 0104 0203 0303 0202 0404 0303 0202 0404 0101 0203 0303 0303 0303 0404 0404 0104 0104 0104 0203 0404 0303 0303 0202 0404 0404 0202 0104 0202 0304 0202 0404 0303 0104 0304 0404 0404 0404 0203 0203 0104 0101 0101 0101 0404 0104 0303 0303 0101 0303 0203 0203 0202 0202 0101 0404 0101 0404 0102 0303 0101 0104 0101
4_EABB11J20 ,  0202 0101 0000 0101 0101 0104 0104 0404 0202 0104 0304 0203 0202 0101 0404 0203 0104 0303 0204 0101 0404 0202 0404 0404 0104 0203 0000 0104 0303 0303 0101 0303 0404 0303 0303 0203 0404 0303 0202 0104 0101 0202 0303 0203 0203 0404 0204 0101 0104 0104 0203 0000 0103 0303 0202 0104 0101 0202 0104 0203 0304 0202 0404 0303 0000 0304 0104 0404 0104 0203 0202 0101 0101 0102 0101 0404 0104 0303 0203 0101 0303 0202 0203 0303 0204 0101 0104 0101 0104 0102 0303 0102 0104 0101
4_EABB11J21 ,  0202 0101 0101 0101 0104 0104 0404 0404 0202 0101 0303 0203 0202 0101 0404 0303 0104 0303 0404 0101 0404 0202 0104 0304 0104 0203 0303 0404 0303 0303 0101 0203 0104 0202 0404 0303 0404 0203 0202 0404 0102 0203 0303 0202 0203 0404 0404 0104 0101 0104 0203 0404 0303 0103 0203 0104 0101 0202 0101 0303 0404 0202 0404 0303 0404 0404 0104 0404 0404 0203 0202 0101 0101 0102 0101 0101 0404 0303 0303 0101 0203 0203 0303 0203 0202 0101 0404 0101 0404 0102 0303 0101 0101 0104
4_EABB11J22 ,  0202 0102 0104 0101 0104 0104 0101 0404 0203 0101 0303 0203 0204 0101 0404 0202 0404 0303 0404 0101 0404 0203 0104 0304 0101 0203 0303 0104 0303 0203 0104 0203 0104 0203 0000 0203 0404 0303 0202 0404 0102 0202 0303 0203 0203 0404 0404 0404 0104 0404 0202 0101 0103 0303 0202 0101 0101 0202 0000 0203 0303 0202 0404 0203 0104 0304 0101 0404 0104 0303 0202 0104 0101 0102 0101 0101 0404 0303 0303 0102 0203 0202 0202 0203 0202 0104 0104 0101 0104 0101 0303 0101 0104 0101
4_EABB11J23 ,  0202 0101 0101 0101 0104 0101 0101 0404 0202 0104 0304 0203 0202 0101 0404 0303 0404 0203 0204 0101 0304 0202 0104 0303 0104 0303 0303 0104 0203 0303 0104 0203 0404 0202 0404 0203 0404 0203 0202 0404 0202 0303 0203 0303 0000 0404 0202 0104 0101 0104 0203 0104 0303 0303 0202 0104 0101 0202 0104 0203 0404 0202 0404 0303 0101 0404 0404 0404 0104 0202 0202 0104 0104 0202 0101 0104 0104 0303 0303 0101 0303 0202 0303 0202 0202 0104 0404 0102 0404 0101 0303 0101 0104 0101
4_EABB11J24 ,  0202 0101 0104 0101 0101 0104 0101 0104 0202 0404 0304 0202 0204 0101 0104 0303 0404 0303 0204 0104 0304 0203 0104 0404 0101 0202 0203 0101 0303 0202 0101 0203 0104 0203 0304 0303 0404 0203 0203 0404 0101 0202 0303 0203 0303 0404 0204 0101 0101 0404 0203 0404 0103 0303 0202 0104 0104 0303 0404 0303 0304 0202 0404 0303 0404 0404 0404 0104 0104 0202 0202 0101 0101 0101 0101 0104 0404 0203 0303 0102 0303 0202 0303 0202 0202 0104 0104 0101 0404 0202 0203 0101 0101 0104
4_EABB11J25 ,  0202 0101 0104 0102 0404 0104 0104 0404 0303 0104 0303 0202 0202 0101 0404 0203 0404 0303 0204 0101 0404 0203 0104 0304 0104 0202 0303 0101 0303 0303 0104 0203 0104 0202 0303 0303 0404 0203 0203 0404 0102 0202 0303 0303 0303 0404 0204 0104 0101 0404 0203 0000 0303 0303 0202 0404 0404 0203 0101 0202 0404 0202 0404 0203 0104 0404 0104 0101 0104 0203 0203 0101 0104 0102 0404 0404 0404 0303 0303 0101 0202 0203 0303 0203 0202 0104 0104 0102 0404 0101 0203 0101 0101 0104
4_EABB11J26 ,  0203 0101 0101 0101 0404 0101 0404 0104 0303 0404 0304 0202 0202 0101 0404 0303 0104 0203 0204 0101 0404 0203 0104 0303 0404 0203 0203 0104 0303 0202 0101 0303 0404 0202 0304 0303 0404 0203 0203 0104 0101 0202 0202 0303 0000 0404 0404 0104 0104 0404 0203 0404 0303 0103 0203 0104 0101 0203 0104 0203 0303 0202 0404 0303 0404 0404 0404 0104 0104 0202 0202 0101 0101 0101 0404 0104 0404 0303 0303 0101 0303 0202 0203 0303 0202 0104 0404 0102 0104 0101 0203 0101 0101 0404
4_EABB11J27 ,  0202 0101 0104 0102 0104 0104 0404 0104 0202 0404 0304 0303 0202 0101 0404 0303 0104 0303 0204 0101 0404 0202 0404 0304 0104 0203 0203 0101 0303 0303 0101 0202 0404 0202 0304 0303 0404 0303 0202 0101 0202 0202 0303 0303 0303 0404 0202 0101 0104 0104 0303 0101 0303 0303 0203 0101 0404 0202 0104 0303 0304 0202 0304 0303 0404 0303 0404 0104 0104 0303 0203 0101 0101 0101 0101 0404 0404 0303 0303 0102 0203 0202 0303 0203 0202 0101 0104 0101 0104 0101 0303 0101 0101 0104
4_EABB11J28 ,  0202 0101 0101 0101 0101 0104 0101 0404 0303 0104 0304 0202 0202 0101 0404 0202 0104 0303 0404 0104 0404 0202 0104 0304 0104 0000 0203 0101 0303 0203 0101 0203 0000 0202 0303 0202 0404 0203 0202 0104 0101 0202 0203 0303 0303 0404 0204 0104 0404 0404 0202 0101 0303 0303 0202 0104 0104 0303 0104 0203 0304 0202 0404 0303 0404 0404 0104 0404 0404 0203 0202 0101 0101 0101 0104 0000 0104 0303 0203 0102 0303 0203 0202 0303 0202 0104 0104 0101 0104 0202 0203 0202 0101 0104
4_EABB11J29 ,  0202 0102 0104 0101 0104 0101 0104 0404 0203 0101 0304 0303 0404 0101 0404 0303 0104 0203 0404 0101 0304 0202 0104 0303 0101 0203 0303 0101 0303 0203 0101 0303 0104 0202 0303 0203 0104 0203 0203 0104 0102 0202 0303 0303 0303 0404 0404 0104 0404 0104 0303 0104 0303 0103 0203 0101 0104 0203 0101 0202 0303 0202 0404 0303 0404 0404 0404 0404 0101 0303 0202 0101 0404 0101 0101 0101 0104 0303 0303 0102 0303 0202 0203 0202 0204 0104 0404 0102 0101 0101 0303 0101 0101 0104
4_EABB11J30 ,  0202 0101 0104 0101 0101 0104 0104 0404 0202 0404 0303 0303 0204 0404 0404 0203 0104 0303 0404 0101 0404 0203 0104 0404 0101 0303 0303 0101 0303 0303 0101 0303 0104 0202 0304 0303 0404 0203 0202 0404 0101 0202 0203 0303 0303 0404 0204 0101 0101 0101 0303 0404 0303 0303 0202 0104 0101 0203 0101 0203 0304 0202 0304 0203 0104 0304 0104 0104 0404 0203 0202 0101 0101 0101 0404 0101 0104 0303 0303 0101 0203 0203 0203 0303 0204 0104 0404 0102 0404 0102 0203 0101 0104 0101
4_EABB11J31 ,  0202 0101 0101 0101 0404 0101 0104 0404 0203 0104 0304 0203 0404 0101 0104 0303 0404 0202 0204 0101 0404 0202 0104 0304 0101 0203 0303 0101 0303 0303 0101 0203 0104 0202 0304 0203 0404 0303 0202 0404 0202 0202 0303 0303 0303 0404 0202 0101 0104 0404 0202 0404 0303 0303 0203 0404 0104 0203 0104 0303 0303 0202 0404 0303 0404 0404 0404 0404 0101 0203 0202 0104 0101 0101 0104 0104 0404 0303 0303 0101 0303 0202 0303 0202 0204 0404 0104 0101 0000 0102 0303 0101 0104 0101
4_EABB11J32 ,  0203 0102 0104 0102 0104 0104 0104 0404 0202 0101 0303 0203 0404 0101 0404 0202 0404 0303 0404 0101 0404 0203 0404 0000 0101 0203 0303 0104 0303 0203 0101 0303 0404 0202 0303 0203 0404 0303 0203 0404 0101 0202 0303 0303 0000 0404 0204 0104 0104 0104 0202 0404 0303 0303 0203 0104 0404 0303 0404 0203 0303 0202 0304 0203 0104 0304 0104 0404 0000 0000 0202 0101 0101 0101 0101 0104 0104 0203 0303 0101 0303 0303 0000 0303 0204 0104 0404 0101 0104 0101 0203 0101 0101 0101
4_EABB11J33 ,  0202 0102 0101 0101 0104 0101 0000 0104 0202 0104 0404 0202 0204 0101 0404 0303 0104 0303 0204 0101 0404 0202 0404 0404 0104 0203 0303 0104 0303 0303 0101 0303 0104 0202 0304 0202 0404 0202 0203 0104 0102 0202 0000 0203 0303 0104 0404 0104 0104 0104 0203 0104 0303 0303 0202 0404 0104 0203 0104 0202 0304 0202 0304 0303 0404 0404 0101 0404 0101 0203 0202 0101 0104 0102 0101 0104 0404 0303 0203 0101 0303 0202 0303 0203 0204 0104 0404 0102 0404 0202 0303 0102 0101 0101
4_EABB11J34 ,  0202 0101 0404 0101 0404 0404 0101 0104 0203 0101 0304 0203 0202 0101 0104 0303 0404 0303 0404 0104 0304 0203 0404 0303 0404 0203 0303 0104 0203 0202 0101 0203 0404 0203 0303 0303 0404 0203 0202 0104 0101 0203 0303 0303 0203 0404 0204 0101 0104 0404 0203 0404 0103 0103 0202 0404 0101 0202 0404 0203 0404 0202 0404 0303 0104 0304 0404 0104 0104 0303 0203 0404 0101 0102 0104 0101 0404 0303 0203 0101 0303 0202 0203 0202 0202 0101 0404 0102 0404 0102 0203 0101 0104 0101
4_EABB11J35 ,  0202 0101 0101 0102 0101 0101 0101 0404 0202 0404 0303 0203 0404 0104 0104 0303 0101 0303 0204 0101 0304 0202 0104 0303 0104 0303 0303 0101 0303 0303 0101 0303 0104 0203 0303 0303 0404 0303 0202 0104 0102 0203 0303 0203 0203 0404 0204 0101 0101 0404 0202 0104 0303 0103 0203 0404 0101 0203 0104 0303 0304 0202 0404 0303 0104 0404 0404 0404 0404 0203 0202 0104 0101 0102 0101 0104 0404 0303 0303 0101 0303 0202 0303 0202 0204 0101 0404 0102 0101 0101 0303 0101 0101 0101
4_EABB11J36 ,  0202 0000 0101 0101 0404 0104 0101 0404 0202 0104 0404 0202 0404 0101 0404 0303 0404 0303 0204 0101 0404 0202 0104 0303 0104 0202 0303 0104 0303 0203 0101 0303 0404 0203 0303 0203 0104 0203 0203 0404 0101 0203 0303 0202 0202 0404 0404 0104 0104 0404 0203 0104 0303 0103 0202 0404 0101 0202 0101 0203 0304 0202 0404 0303 0404 0304 0404 0104 0404 0303 0203 0101 0101 0101 0101 0104 0104 0303 0303 0101 0303 0202 0303 0303 0202 0104 0404 0102 0404 0102 0303 0101 0104 0104
4_EABB11J37 ,  0202 0102 0101 0101 0404 0104 0101 0404 0202 0404 0303 0202 0202 0104 0404 0303 0404 0303 0204 0101 0304 0202 0104 0304 0101 0203 0303 0104 0303 0303 0101 0202 0104 0202 0304 0303 0404 0203 0203 0104 0101 0203 0303 0203 0303 0404 0204 0104 0101 0104 0203 0104 0303 0303 0202 0104 0101 0303 0104 0203 0404 0202 0304 0203 0404 0304 0104 0404 0104 0203 0202 0101 0101 0102 0404 0404 0101 0303 0303 0101 0303 0202 0203 0303 0204 0101 0104 0101 0404 0202 0303 0101 0101 0101
4_EABB11J38 ,  0203 0101 0104 0102 0404 0101 0104 0404 0202 0101 0303 0203 0204 0101 0404 0303 0404 0303 0404 0104 0304 0202 0404 0304 0101 0303 0203 0101 0303 0203 0104 0303 0404 0202 0304 0202 0404 0203 0303 0104 0102 0203 0303 0203 0303 0404 0204 0104 0104 0404 0203 0404 0303 0103 0202 0104 0104 0303 0101 0202 0304 0202 0404 0203 0104 0304 0104 0404 0104 0303 0202 0101 0101 0101 0104 0404 0101 0303 0303 0101 0303 0202 0203 0202 0202 0104 0404 0101 0101 0202 0303 0102 0104 0104
4_EABB11J39 ,  0202 0101 0104 0101 0404 0104 0104 0104 0303 0104 0304 0203 0202 0101 0404 0303 0104 0303 0204 0104 0404 0202 0404 0303 0101 0303 0303 0101 0303 0203 0104 0203 0104 0202 0304 0203 0404 0203 0202 0104 0101 0202 0303 0203 0303 0404 0204 0104 0104 0404 0303 0104 0101 0103 0202 0104 0104 0303 0104 0202 0303 0202 0404 0303 0404 0404 0404 0404 0104 0303 0202 0101 0101 0101 0101 0404 0404 0303 0303 0102 0202 0203 0203 0303 0202 0104 0404 0101 0104 0101 0303 0101 0101 0104
4_EABB11J40 ,  0203 0202 0404 0101 0404 0104 0104 0404 0203 0404 0304 0203 0202 0101 0404 0303 0404 0203 0404 0104 0304 0203 0404 0304 0101 0303 0303 0101 0303 0203 0104 0203 0101 0203 0304 0303 0404 0203 0202 0101 0101 0202 0203 0203 0202 0404 0202 0104 0101 0104 0202 0101 0303 0303 0202 0404 0104 0203 0404 0202 0303 0202 0404 0203 0404 0404 0104 0404 0104 0303 0303 0104 0101 0101 0101 0404 0404 0303 0303 0102 0303 0202 0303 0203 0202 0104 0404 0102 0404 0102 0303 0102 0101 0404
Pop
5_EAGI11bL01 ,  0202 0202 0104 0101 0101 0101 0104 0104 0202 0101 0304 0203 0404 0101 0000 0000 0000 0303 0204 0101 0304 0202 0104 0303 0101 0000 0303 0101 0303 0303 0101 0203 0104 0202 0303 0303 0404 0303 0202 0404 0101 0202 0000 0203 0303 0404 0202 0101 0101 0101 0202 0101 0101 0303 0203 0104 0104 0202 0000 0203 0304 0202 0000 0303 0000 0404 0104 0404 0000 0303 0203 0101 0104 0000 0404 0404 0104 0303 0303 0101 0203 0203 0203 0202 0404 0101 0404 0101 0000 0101 0303 0101 0101 0104
5_EAGI11bL03 ,  0202 0101 0101 0000 0101 0101 0101 0404 0202 0404 0304 0202 0204 0101 0101 0202 0000 0202 0000 0101 0404 0202 0404 0304 0104 0000 0000 0000 0000 0202 0101 0303 0404 0000 0303 0203 0404 0303 0202 0101 0101 0000 0000 0203 0203 0404 0404 0101 0101 0000 0000 0101 0101 0101 0303 0404 0101 0303 0000 0203 0303 0202 0404 0202 0000 0404 0404 0404 0101 0203 0202 0101 0101 0101 0404 0101 0101 0202 0203 0101 0303 0202 0203 0202 0202 0000 0101 0000 0404 0101 0203 0102 0104 0101
5_EAGI11bL05 ,  0202 0101 0101 0102 0404 0101 0404 0404 0203 0404 0304 0303 0404 0101 0000 0203 0101 0000 0000 0101 0404 0202 0104 0304 0101 0303 0303 0101 0303 0303 0101 0303 0104 0203 0304 0303 0404 0303 0202 0000 0101 0000 0303 0303 0303 0404 0202 0104 0104 0101 0203 0000 0000 0303 0202 0404 0101 0303 0404 0202 0000 0202 0404 0303 0404 0000 0104 0404 0104 0303 0202 0104 0000 0101 0104 0000 0404 0303 0303 0101 0303 0203 0203 0303 0202 0000 0101 0101 0404 0202 0303 0102 0104 0104
5_EAGI11bL06 ,  0203 0101 0000 0101 0101 0101 0101 0104 0202 0104 0404 0202 0202 0101 0101 0303 0101 0202 0202 0104 0404 0202 0104 0304 0101 0000 0000 0000 0202 0202 0101 0303 0101 0203 0304 0303 0404 0202 0202 0101 0101 0202 0202 0203 0303 0104 0204 0104 0101 0000 0202 0101 0101 0101 0203 0404 0101 0203 0404 0202 0303 0202 0404 0202 0000 0404 0104 0404 0101 0303 0203 0101 0101 0101 0101 0101 0101 0202 0303 0101 0203 0203 0303 0303 0202 0000 0101 0101 0104 0102 0203 0101 0101 0101
5_EAGI11bL07 ,  0202 0101 0101 0101 0000 0101 0101 0104 0202 0104 0303 0203 0204 0000 0404 0303 0404 0303 0404 0101 0304 0202 0404 0303 0101 0303 0303 0101 0303 0203 0101 0303 0404 0303 0304 0303 0404 0203 0303 0404 0102 0202 0303 0303 0303 0404 0404 0104 0404 0404 0203 0000 0303 0303 0203 0104 0101 0203 0404 0203 0304 0202 0404 0303 0404 0304 0404 0104 0404 0203 0203 0104 0101 0101 0404 0101 0404 0303 0303 0101 0202 0202 0203 0303 0202 0104 0404 0102 0104 0202 0203 0101 0104 0104
5_EAGI11bL09 ,  0202 0101 0101 0102 0104 0104 0104 0104 0202 0104 0304 0303 0404 0101 0404 0203 0104 0303 0202 0104 0304 0203 0104 0303 0101 0203 0203 0101 0303 0202 0101 0203 0104 0203 0303 0203 0404 0203 0203 0404 0101 0203 0303 0203 0303 0404 0202 0104 0104 0104 0303 0104 0303 0303 0203 0104 0101 0202 0104 0202 0304 0202 0404 0303 0104 0304 0101 0404 0101 0203 0202 0101 0101 0102 0104 0000 0404 0303 0303 0101 0303 0202 0203 0203 0202 0101 0404 0102 0104 0102 0203 0101 0101 0104
5_EAGI11bL10 ,  0202 0101 0104 0101 0104 0101 0104 0404 0303 0404 0303 0202 0202 0101 0404 0303 0404 0303 0204 0104 0404 0202 0104 0303 0104 0303 0203 0101 0303 0303 0101 0303 0104 0000 0303 0303 0404 0303 0202 0101 0102 0202 0203 0203 0000 0404 0404 0104 0101 0404 0203 0000 0303 0303 0203 0104 0101 0303 0000 0202 0304 0202 0304 0303 0101 0404 0104 0104 0104 0202 0202 0104 0104 0102 0104 0404 0101 0303 0303 0101 0203 0202 0203 0202 0202 0404 0104 0102 0104 0102 0303 0101 0101 0104
5_EAGI11bL11 ,  0202 0101 0104 0101 0104 0404 0101 0404 0203 0101 0303 0203 0202 0101 0404 0303 0104 0303 0202 0101 0304 0202 0404 0303 0101 0203 0203 0101 0303 0303 0101 0303 0404 0202 0304 0203 0404 0202 0203 0404 0101 0203 0303 0303 0303 0404 0404 0104 0104 0104 0203 0101 0303 0103 0203 0104 0101 0203 0104 0202 0303 0202 0404 0303 0104 0303 0404 0404 0101 0203 0202 0404 0101 0101 0101 0104 0404 0303 0303 0102 0303 0203 0203 0202 0204 0404 0404 0202 0404 0102 0203 0101 0104 0104
5_EAGI11bL12 ,  0202 0101 0101 0101 0104 0404 0101 0404 0203 0104 0304 0203 0204 0101 0104 0203 0104 0303 0404 0104 0404 0202 0104 0304 0101 0303 0203 0104 0203 0303 0101 0303 0404 0203 0303 0303 0104 0203 0203 0404 0102 0202 0303 0203 0203 0404 0404 0104 0101 0404 0202 0404 0103 0303 0203 0104 0104 0203 0404 0203 0404 0202 0404 0303 0404 0404 0404 0404 0104 0203 0202 0104 0101 0102 0104 0404 0101 0303 0303 0101 0202 0202 0202 0203 0204 0101 0101 0101 0101 0102 0303 0101 0104 0101
5_EAGI11bL13 ,  0203 0101 0101 0101 0104 0404 0101 0404 0203 0101 0304 0203 0204 0101 0404 0203 0101 0303 0202 0101 0304 0202 0104 0303 0104 0303 0303 0104 0303 0203 0101 0203 0404 0202 0303 0303 0404 0203 0202 0404 0101 0202 0303 0202 0203 0404 0202 0101 0101 0104 0303 0404 0303 0303 0202 0104 0101 0203 0101 0202 0304 0202 0303 0203 0104 0404 0104 0404 0101 0203 0203 0101 0104 0101 0404 0404 0404 0303 0303 0102 0303 0202 0203 0202 0202 0104 0404 0101 0104 0101 0203 0102 0101 0104
5_EAGI11bL14 ,  0202 0101 0101 0102 0104 0101 0101 0104 0202 0404 0404 0202 0204 0101 0404 0202 0101 0303 0404 0101 0304 0202 0404 0404 0101 0303 0303 0104 0303 0203 0101 0202 0104 0202 0304 0203 0104 0203 0303 0404 0101 0202 0303 0202 0303 0404 0202 0404 0101 0104 0202 0104 0303 0303 0202 0104 0404 0202 0104 0203 0304 0202 0404 0303 0404 0303 0101 0404 0104 0203 0202 0104 0101 0101 0104 0404 0404 0303 0303 0102 0202 0202 0203 0303 0202 0101 0000 0202 0404 0102 0303 0101 0104 0104
5_EAGI11bL15 ,  0202 0101 0104 0101 0101 0404 0104 0404 0303 0104 0304 0202 0404 0101 0104 0303 0000 0303 0000 0101 0304 0203 0404 0304 0104 0203 0000 0104 0303 0203 0000 0303 0404 0203 0303 0303 0404 0203 0000 0404 0101 0303 0303 0303 0303 0404 0202 0104 0101 0104 0303 0404 0103 0103 0202 0104 0104 0303 0404 0203 0303 0202 0404 0303 0104 0304 0404 0404 0101 0303 0203 0104 0101 0000 0104 0404 0104 0303 0203 0101 0303 0202 0303 0203 0204 0101 0404 0000 0104 0101 0303 0102 0404 0404
5_EAGI11bL16 ,  0202 0202 0104 0102 0104 0104 0101 0404 0203 0104 0303 0303 0202 0101 0404 0303 0404 0303 0204 0104 0404 0202 0404 0304 0104 0303 0303 0101 0303 0303 0404 0202 0404 0202 0303 0202 0404 0203 0303 0404 0101 0202 0303 0203 0303 0404 0204 0104 0104 0104 0203 0104 0103 0303 0202 0404 0404 0203 0104 0202 0404 0202 0404 0203 0104 0304 0404 0404 0101 0303 0202 0101 0101 0202 0101 0101 0104 0303 0303 0202 0202 0203 0303 0202 0204 0104 0404 0102 0104 0102 0303 0101 0104 0101
5_EAGI11bL17 ,  0203 0101 0404 0101 0101 0104 0101 0404 0202 0404 0304 0203 0202 0101 0404 0303 0000 0203 0204 0104 0304 0202 0404 0304 0104 0303 0203 0101 0303 0303 0101 0203 0404 0202 0303 0303 0404 0000 0202 0404 0101 0202 0203 0202 0203 0404 0202 0404 0000 0104 0202 0104 0303 0303 0303 0104 0101 0303 0404 0203 0303 0202 0404 0303 0404 0404 0104 0101 0101 0202 0202 0101 0101 0101 0101 0000 0404 0303 0303 0101 0303 0202 0203 0203 0204 0104 0404 0102 0101 0101 0203 0101 0104 0104
5_EAGI11bL18 ,  0202 0101 0101 0101 0101 0101 0000 0104 0202 0104 0304 0203 0404 0101 0101 0202 0101 0202 0202 0101 0303 0202 0101 0304 0104 0000 0000 0000 0303 0202 0101 0202 0404 0202 0404 0303 0404 0202 0303 0101 0101 0202 0000 0203 0303 0404 0204 0101 0101 0000 0202 0101 0101 0303 0202 0104 0104 0303 0404 0203 0303 0303 0000 0202 0404 0404 0104 0104 0104 0303 0202 0404 0101 0101 0101 0000 0101 0202 0303 0102 0303 0202 0203 0203 0202 0000 0101 0101 0104 0102 0303 0101 0404 0404
5_EAGI11bL19 ,  0202 0101 0404 0000 0000 0101 0404 0404 0203 0104 0304 0303 0202 0101 0000 0303 0101 0202 0000 0104 0404 0203 0404 0304 0104 0000 0303 0000 0303 0000 0101 0303 0104 0202 0304 0000 0104 0000 0203 0101 0102 0202 0303 0202 0000 0404 0202 0104 0000 0404 0303 0101 0303 0303 0203 0404 0104 0202 0104 0202 0404 0202 0404 0000 0101 0404 0404 0404 0404 0203 0202 0101 0101 0000 0404 0101 0000 0000 0203 0101 0303 0203 0203 0202 0202 0104 0000 0101 0104 0101 0203 0101 0104 0104
5_EAGI11bL20 ,  0202 0102 0101 0101 0101 0104 0101 0404 0202 0101 0304 0203 0204 0101 0404 0303 0404 0303 0204 0101 0303 0203 0404 0304 0101 0303 0303 0101 0303 0203 0101 0303 0104 0202 0303 0202 0404 0202 0203 0404 0102 0202 0303 0202 0303 0404 0204 0104 0104 0404 0203 0104 0000 0303 0202 0104 0101 0202 0101 0203 0000 0202 0404 0000 0404 0404 0404 0404 0404 0203 0303 0104 0101 0102 0104 0404 0404 0303 0303 0101 0203 0202 0203 0203 0404 0104 0404 0102 0404 0101 0303 0101 0101 0101
5_EAGI11bL21 ,  0202 0101 0101 0101 0101 0404 0104 0104 0203 0404 0304 0203 0204 0101 0104 0000 0101 0303 0204 0101 0404 0202 0104 0404 0101 0303 0303 0101 0303 0203 0404 0203 0104 0202 0304 0303 0404 0303 0000 0404 0101 0202 0303 0303 0203 0404 0202 0101 0104 0104 0000 0101 0000 0303 0202 0104 0104 0202 0404 0202 0000 0202 0404 0000 0404 0404 0404 0404 0104 0203 0202 0101 0104 0101 0104 0000 0404 0303 0303 0101 0303 0202 0203 0203 0202 0000 0404 0101 0104 0102 0203 0101 0101 0101
5_EAGI11bL22 ,  0202 0101 0101 0000 0404 0101 0101 0404 0202 0104 0303 0202 0404 0101 0404 0203 0101 0303 0404 0101 0304 0203 0104 0304 0101 0303 0000 0101 0303 0303 0101 0303 0404 0203 0303 0202 0404 0203 0000 0104 0102 0303 0303 0203 0203 0404 0204 0101 0000 0104 0202 0104 0303 0103 0202 0104 0101 0303 0101 0203 0303 0202 0404 0303 0404 0404 0104 0404 0101 0303 0202 0101 0000 0101 0000 0404 0104 0303 0203 0102 0303 0203 0203 0202 0202 0104 0404 0101 0104 0202 0303 0101 0104 0101
5_EAGI11bL23 ,  0202 0101 0101 0101 0104 0104 0104 0404 0202 0404 0304 0203 0202 0101 0404 0000 0000 0000 0404 0101 0404 0303 0404 0303 0104 0303 0303 0101 0303 0202 0101 0303 0404 0202 0304 0203 0404 0203 0303 0104 0101 0202 0203 0303 0303 0404 0204 0404 0104 0101 0203 0404 0103 0103 0202 0404 0104 0202 0404 0203 0000 0202 0404 0303 0404 0404 0104 0104 0104 0303 0203 0101 0101 0101 0101 0404 0404 0303 0303 0101 0303 0202 0303 0303 0404 0104 0000 0102 0104 0102 0000 0102 0101 0104
5_EAGI11bL24 ,  0202 0101 0101 0000 0101 0000 0404 0104 0202 0104 0303 0203 0204 0101 0101 0202 0000 0000 0000 0101 0304 0202 0101 0303 0101 0303 0000 0404 0000 0202 0101 0303 0104 0203 0303 0303 0404 0000 0202 0000 0101 0203 0203 0303 0303 0404 0204 0101 0101 0000 0202 0101 0103 0101 0202 0104 0101 0203 0104 0202 0303 0203 0404 0202 0000 0404 0104 0404 0104 0303 0202 0404 0101 0101 0101 0000 0101 0000 0303 0101 0303 0202 0303 0203 0204 0000 0101 0102 0404 0102 0202 0101 0104 0104
5_EAGI11bL25 ,  0202 0101 0104 0101 0101 0101 0104 0404 0203 0104 0304 0203 0204 0101 0404 0303 0101 0303 0404 0101 0404 0202 0404 0404 0101 0303 0303 0000 0303 0303 0101 0203 0104 0202 0303 0203 0404 0000 0203 0404 0102 0202 0303 0203 0203 0404 0404 0101 0101 0104 0303 0101 0303 0303 0203 0104 0101 0303 0104 0202 0304 0202 0404 0303 0104 0304 0404 0404 0104 0203 0202 0104 0101 0101 0104 0404 0104 0303 0303 0101 0303 0202 0203 0303 0204 0104 0404 0202 0104 0202 0303 0101 0101 0101
5_EAGI11bL26 ,  0202 0101 0101 0101 0404 0101 0000 0404 0203 0104 0303 0203 0204 0101 0404 0303 0404 0303 0204 0104 0404 0202 0000 0303 0101 0203 0303 0104 0000 0303 0104 0303 0104 0000 0303 0203 0404 0203 0202 0104 0202 0203 0303 0203 0303 0404 0202 0101 0104 0104 0203 0404 0303 0303 0202 0104 0101 0303 0000 0203 0404 0202 0404 0303 0404 0404 0404 0104 0104 0303 0202 0101 0101 0101 0101 0104 0104 0303 0203 0101 0303 0203 0203 0000 0000 0104 0404 0101 0404 0102 0303 0102 0101 0101
5_EAGI11bL27 ,  0202 0101 0104 0101 0104 0404 0104 0104 0202 0404 0304 0202 0202 0101 0404 0303 0101 0203 0404 0101 0304 0202 0404 0303 0101 0303 0303 0104 0303 0203 0101 0303 0104 0202 0304 0202 0404 0303 0202 0404 0102 0202 0303 0202 0303 0404 0202 0104 0101 0404 0202 0104 0303 0103 0202 0104 0104 0303 0104 0203 0303 0202 0404 0303 0404 0404 0104 0404 0104 0303 0202 0104 0101 0102 0101 0404 0404 0303 0202 0101 0203 0202 0203 0203 0204 0101 0000 0102 0404 0202 0202 0101 0101 0101
5_EAGI11bL28 ,  0203 0101 0104 0202 0404 0000 0104 0104 0202 0104 0303 0203 0202 0000 0404 0203 0000 0000 0404 0101 0404 0202 0104 0304 0104 0203 0203 0000 0303 0202 0101 0203 0104 0203 0304 0203 0404 0202 0000 0404 0101 0202 0203 0303 0303 0404 0202 0101 0101 0000 0203 0000 0000 0101 0202 0404 0104 0203 0104 0203 0304 0202 0404 0303 0404 0404 0104 0404 0101 0303 0203 0101 0104 0101 0404 0000 0404 0303 0303 0102 0303 0202 0203 0202 0000 0101 0000 0101 0404 0102 0203 0101 0101 0104
5_EAGI11bL29 ,  0202 0101 0000 0000 0000 0101 0101 0404 0203 0104 0303 0303 0202 0101 0000 0000 0000 0303 0000 0101 0404 0202 0104 0304 0104 0303 0000 0404 0303 0000 0101 0303 0404 0202 0304 0203 0104 0000 0202 0000 0202 0202 0000 0202 0303 0404 0202 0101 0000 0404 0303 0000 0000 0303 0203 0404 0101 0202 0101 0202 0000 0202 0404 0303 0104 0404 0104 0404 0101 0303 0202 0104 0101 0000 0404 0000 0404 0000 0303 0101 0303 0203 0202 0303 0202 0101 0404 0101 0404 0101 0203 0101 0104 0101
5_EAGI11bL30 ,  0202 0101 0101 0101 0000 0104 0101 0404 0203 0404 0304 0203 0204 0104 0404 0303 0101 0203 0202 0101 0304 0203 0101 0000 0104 0303 0203 0104 0303 0202 0104 0303 0104 0202 0303 0203 0404 0303 0203 0104 0101 0202 0203 0203 0203 0104 0202 0104 0101 0104 0203 0104 0303 0303 0303 0404 0101 0203 0000 0203 0404 0202 0304 0203 0404 0404 0404 0404 0404 0303 0202 0101 0101 0102 0104 0404 0104 0203 0303 0101 0303 0202 0203 0203 0204 0104 0104 0102 0101 0101 0000 0101 0101 0101
5_EAGI11bL31 ,  0202 0101 0104 0101 0104 0101 0101 0404 0303 0104 0404 0202 0202 0101 0404 0303 0000 0303 0404 0101 0404 0202 0101 0304 0101 0303 0203 0101 0303 0303 0101 0203 0104 0202 0303 0203 0404 0203 0303 0404 0102 0203 0303 0203 0303 0404 0404 0101 0404 0404 0202 0104 0101 0103 0203 0404 0101 0303 0104 0303 0404 0202 0404 0303 0404 0404 0404 0104 0104 0202 0202 0101 0104 0102 0104 0404 0104 0303 0203 0101 0203 0203 0203 0202 0204 0104 0104 0102 0404 0202 0303 0101 0104 0104
5_EAGI11bL32 ,  0202 0101 0101 0101 0101 0101 0101 0104 0202 0104 0304 0203 0204 0000 0404 0203 0404 0303 0404 0101 0304 0202 0104 0304 0104 0203 0000 0101 0303 0203 0101 0203 0404 0202 0303 0202 0404 0303 0203 0404 0202 0202 0303 0303 0303 0404 0202 0104 0104 0404 0303 0404 0101 0303 0202 0404 0101 0303 0104 0202 0304 0202 0404 0303 0404 0304 0104 0404 0104 0303 0202 0404 0101 0101 0104 0000 0404 0303 0303 0101 0303 0203 0303 0203 0204 0101 0000 0101 0404 0101 0303 0101 0104 0101
5_EAGI11bL33 ,  0202 0101 0104 0000 0404 0101 0101 0404 0202 0404 0303 0202 0404 0101 0404 0303 0000 0303 0404 0101 0404 0202 0104 0304 0104 0303 0303 0101 0303 0303 0101 0303 0101 0202 0303 0303 0404 0203 0203 0104 0101 0202 0303 0203 0203 0404 0204 0101 0104 0000 0202 0101 0000 0303 0202 0404 0104 0203 0104 0202 0404 0202 0404 0303 0404 0404 0101 0404 0101 0203 0202 0104 0101 0101 0104 0104 0404 0303 0303 0102 0000 0203 0203 0202 0202 0104 0404 0102 0104 0102 0303 0101 0104 0104
5_EAGI11bL34 ,  0202 0102 0104 0101 0404 0101 0101 0404 0203 0101 0304 0203 0204 0101 0404 0303 0404 0203 0204 0101 0304 0202 0404 0304 0101 0203 0000 0101 0303 0203 0101 0203 0404 0203 0303 0303 0404 0303 0203 0404 0101 0303 0303 0303 0303 0404 0404 0104 0101 0404 0203 0101 0000 0303 0202 0104 0101 0203 0104 0202 0000 0202 0404 0203 0404 0304 0404 0404 0101 0203 0303 0101 0404 0101 0101 0104 0404 0303 0303 0101 0303 0203 0203 0303 0202 0104 0404 0102 0104 0102 0203 0101 0104 0101
5_EAGI11bL35 ,  0202 0101 0104 0101 0404 0101 0101 0104 0303 0101 0304 0203 0204 0101 0404 0303 0000 0203 0404 0101 0304 0202 0404 0303 0101 0203 0000 0101 0303 0203 0101 0202 0101 0303 0303 0303 0101 0303 0203 0404 0202 0202 0303 0303 0303 0404 0204 0404 0101 0404 0202 0104 0103 0303 0303 0404 0101 0202 0101 0202 0404 0202 0404 0303 0104 0404 0104 0404 0104 0303 0202 0101 0101 0101 0101 0404 0404 0000 0303 0101 0203 0202 0203 0202 0202 0104 0101 0202 0404 0202 0303 0101 0104 0104
5_EAGI11bL36 ,  0202 0102 0104 0101 0104 0404 0104 0104 0203 0104 0303 0202 0204 0101 0404 0203 0101 0203 0404 0104 0404 0202 0101 0304 0104 0303 0203 0404 0303 0303 0101 0303 0404 0202 0303 0203 0404 0203 0203 0404 0101 0000 0203 0203 0303 0404 0404 0104 0101 0000 0202 0104 0101 0303 0202 0104 0104 0203 0104 0303 0303 0202 0404 0000 0104 0404 0404 0104 0404 0303 0202 0104 0104 0102 0101 0404 0404 0303 0303 0101 0303 0202 0203 0202 0204 0404 0000 0101 0404 0101 0303 0101 0104 0101
5_EAGI11bL37 ,  0202 0101 0104 0101 0101 0000 0101 0404 0203 0404 0404 0303 0202 0101 0000 0203 0000 0303 0404 0101 0404 0202 0404 0404 0104 0203 0303 0101 0303 0303 0101 0303 0404 0202 0304 0203 0404 0000 0202 0404 0102 0202 0000 0303 0303 0404 0204 0104 0101 0404 0202 0104 0303 0303 0202 0104 0104 0202 0101 0303 0404 0202 0404 0303 0404 0404 0404 0404 0104 0303 0202 0104 0104 0101 0104 0404 0101 0303 0303 0101 0303 0203 0203 0202 0204 0101 0000 0102 0101 0102 0203 0101 0104 0104
5_EAGI11bL38 ,  0202 0101 0000 0101 0000 0101 0404 0404 0203 0404 0303 0303 0204 0104 0000 0303 0000 0202 0404 0101 0404 0202 0104 0303 0101 0303 0303 0104 0303 0303 0101 0203 0104 0202 0304 0303 0404 0202 0000 0404 0101 0202 0303 0303 0303 0404 0202 0104 0404 0101 0203 0000 0303 0303 0202 0404 0101 0203 0104 0202 0303 0202 0404 0303 0101 0000 0104 0104 0104 0202 0202 0104 0000 0202 0404 0101 0000 0303 0203 0101 0303 0203 0303 0203 0404 0104 0000 0101 0404 0102 0303 0101 0101 0404
5_EAGI11bL39 ,  0202 0102 0104 0101 0104 0000 0101 0404 0202 0404 0304 0202 0404 0101 0404 0303 0404 0303 0202 0101 0304 0202 0101 0304 0101 0303 0303 0101 0303 0303 0101 0203 0404 0202 0303 0303 0404 0303 0203 0404 0102 0203 0303 0303 0303 0404 0204 0404 0101 0104 0203 0104 0303 0103 0203 0104 0104 0303 0104 0303 0303 0202 0304 0303 0104 0404 0404 0104 0104 0303 0202 0104 0101 0101 0104 0404 0104 0303 0303 0102 0303 0202 0202 0202 0202 0104 0404 0101 0104 0102 0203 0101 0104 0101
5_EAGI11bL40 ,  0202 0102 0101 0101 0101 0101 0101 0404 0303 0101 0304 0303 0204 0101 0404 0203 0000 0203 0000 0101 0404 0202 0104 0404 0101 0303 0303 0104 0303 0203 0101 0303 0404 0202 0304 0203 0104 0202 0000 0404 0202 0000 0303 0303 0303 0404 0204 0104 0404 0404 0000 0404 0000 0303 0202 0404 0101 0202 0104 0202 0000 0202 0404 0303 0404 0404 0404 0104 0404 0303 0202 0104 0101 0000 0101 0000 0404 0303 0303 0101 0303 0203 0303 0303 0202 0101 0404 0101 0404 0202 0303 0102 0404 0104
Pop
6_EMLS11001 ,  0202 0101 0104 0101 0104 0101 0104 0000 0203 0404 0304 0203 0404 0101 0104 0303 0104 0303 0204 0101 0304 0303 0404 0303 0104 0303 0303 0104 0303 0203 0101 0303 0104 0202 0303 0303 0404 0203 0203 0104 0101 0203 0303 0203 0303 0404 0404 0104 0404 0104 0203 0104 0203 0303 0203 0104 0101 0203 0404 0202 0303 0202 0304 0203 0404 0304 0404 0404 0104 0203 0202 0101 0104 0102 0104 0104 0104 0303 0303 0102 0202 0202 0203 0203 0204 0104 0104 0101 0404 0202 0303 0101 0104 0404
6_EMLS11002 ,  0202 0202 0104 0101 0104 0101 0101 0404 0203 0404 0304 0303 0404 0101 0404 0303 0404 0303 0204 0104 0304 0202 0404 0304 0101 0303 0303 0101 0303 0203 0101 0203 0104 0303 0304 0303 0404 0202 0303 0404 0102 0202 0303 0203 0303 0404 0404 0104 0101 0404 0203 0404 0303 0303 0303 0104 0101 0202 0104 0203 0303 0202 0404 0303 0404 0404 0404 0104 0101 0303 0303 0104 0104 0101 0101 0104 0104 0303 0303 0101 0000 0203 0203 0202 0204 0104 0104 0102 0104 0102 0303 0101 0101 0404
6_EMLS11003 ,  0202 0101 0101 0101 0404 0104 0101 0404 0202 0104 0303 0203 0202 0101 0404 0303 0404 0303 0204 0101 0404 0202 0404 0303 0101 0203 0303 0101 0303 0202 0104 0303 0104 0203 0303 0303 0104 0203 0203 0104 0202 0202 0303 0202 0203 0404 0404 0101 0101 0404 0202 0101 0303 0303 0303 0404 0101 0303 0104 0203 0303 0202 0404 0303 0104 0404 0404 0404 0104 0203 0202 0104 0104 0102 0101 0404 0404 0303 0303 0101 0303 0203 0203 0202 0202 0101 0404 0202 0404 0202 0303 0101 0404 0104
6_EMLS11004 ,  0202 0102 0104 0101 0104 0104 0404 0104 0203 0104 0303 0203 0404 0101 0404 0203 0404 0303 0404 0101 0304 0203 0404 0304 0101 0203 0303 0104 0203 0202 0104 0303 0101 0202 0404 0303 0404 0303 0303 0404 0101 0203 0203 0203 0303 0404 0204 0404 0104 0404 0203 0404 0303 0303 0203 0104 0104 0203 0104 0202 0304 0202 0404 0203 0104 0304 0104 0404 0104 0203 0202 0104 0101 0101 0104 0101 0104 0303 0303 0101 0303 0203 0303 0203 0204 0101 0404 0101 0404 0102 0303 0101 0404 0404
6_EMLS11005 ,  0202 0202 0104 0101 0101 0104 0104 0404 0203 0404 0303 0203 0202 0101 0104 0203 0104 0303 0204 0104 0404 0202 0404 0303 0101 0303 0303 0404 0303 0203 0101 0303 0104 0203 0304 0303 0404 0203 0203 0404 0101 0202 0303 0303 0303 0404 0404 0104 0104 0404 0303 0104 0303 0303 0203 0404 0101 0203 0101 0202 0304 0202 0304 0303 0404 0303 0404 0404 0101 0203 0303 0101 0101 0101 0101 0404 0404 0303 0303 0102 0203 0202 0303 0202 0202 0101 0104 0102 0101 0102 0203 0101 0104 0101
6_EMLS11006 ,  0202 0101 0101 0101 0104 0101 0404 0104 0203 0104 0303 0303 0204 0101 0104 0303 0101 0203 0204 0101 0404 0203 0404 0304 0104 0203 0203 0101 0303 0303 0104 0202 0104 0202 0304 0303 0404 0203 0202 0101 0101 0202 0303 0203 0202 0404 0204 0101 0101 0104 0203 0404 0303 0303 0202 0404 0104 0303 0101 0203 0304 0202 0404 0203 0404 0304 0104 0404 0104 0203 0203 0101 0104 0101 0101 0104 0404 0303 0303 0101 0203 0202 0203 0202 0404 0101 0404 0101 0104 0102 0203 0101 0104 0101
6_EMLS11007 ,  0202 0101 0104 0101 0104 0104 0101 0404 0203 0101 0304 0202 0202 0101 0404 0303 0104 0303 0404 0104 0404 0202 0404 0303 0101 0303 0303 0101 0303 0203 0101 0303 0104 0202 0303 0203 0104 0303 0203 0404 0102 0303 0203 0203 0303 0404 0202 0104 0104 0101 0203 0404 0303 0303 0203 0404 0101 0303 0101 0203 0404 0202 0404 0303 0404 0404 0000 0404 0101 0303 0203 0101 0101 0102 0404 0104 0104 0303 0303 0101 0203 0202 0303 0303 0404 0104 0404 0102 0101 0102 0203 0101 0101 0101
6_EMLS11008 ,  0203 0101 0104 0102 0101 0101 0101 0404 0202 0104 0304 0303 0204 0101 0404 0303 0104 0303 0202 0101 0303 0203 0404 0303 0101 0303 0303 0101 0303 0303 0101 0203 0101 0202 0304 0303 0404 0203 0202 0104 0102 0202 0303 0303 0303 0404 0202 0404 0101 0104 0303 0404 0303 0303 0202 0404 0104 0203 0104 0203 0304 0202 0404 0303 0404 0303 0000 0104 0104 0303 0202 0101 0101 0101 0104 0104 0104 0303 0203 0101 0203 0303 0203 0203 0204 0101 0101 0102 0104 0202 0303 0101 0101 0404
6_EMLS11009 ,  0202 0102 0000 0102 0101 0101 0104 0404 0202 0104 0304 0303 0404 0101 0104 0203 0104 0203 0204 0101 0304 0202 0104 0303 0101 0303 0303 0101 0303 0303 0101 0303 0104 0202 0304 0203 0104 0303 0203 0104 0101 0203 0303 0303 0303 0404 0204 0404 0104 0101 0202 0104 0303 0303 0203 0404 0101 0203 0404 0202 0304 0202 0404 0303 0104 0404 0000 0104 0104 0203 0202 0101 0101 0102 0101 0101 0404 0303 0303 0101 0303 0202 0203 0203 0202 0101 0404 0101 0404 0102 0203 0101 0104 0101
6_EMLS11010 ,  0202 0101 0104 0102 0104 0104 0104 0404 0203 0404 0304 0203 0202 0101 0104 0303 0104 0303 0404 0104 0404 0202 0104 0303 0101 0303 0303 0101 0303 0202 0101 0303 0104 0202 0303 0202 0404 0303 0203 0404 0102 0203 0303 0303 0303 0104 0404 0104 0104 0104 0202 0101 0303 0303 0203 0104 0101 0203 0000 0303 0304 0202 0404 0303 0404 0304 0404 0104 0101 0202 0202 0101 0101 0102 0101 0404 0404 0303 0303 0101 0303 0202 0203 0303 0204 0104 0404 0102 0104 0202 0303 0101 0101 0104
6_EMLS11011 ,  0202 0101 0104 0101 0404 0104 0104 0104 0202 0104 0303 0303 0404 0101 0104 0303 0404 0303 0404 0104 0404 0202 0404 0304 0101 0203 0303 0101 0303 0303 0104 0203 0104 0203 0304 0203 0404 0303 0203 0404 0101 0202 0303 0203 0203 0404 0204 0101 0104 0101 0203 0101 0303 0303 0203 0104 0104 0203 0104 0203 0304 0202 0404 0303 0104 0404 0404 0404 0101 0203 0202 0104 0104 0101 0101 0104 0404 0303 0303 0101 0303 0303 0203 0202 0202 0101 0104 0101 0101 0101 0303 0101 0104 0404
6_EMLS11012 ,  0202 0101 0104 0101 0101 0101 0101 0404 0202 0104 0303 0303 0404 0101 0404 0303 0104 0303 0204 0101 0404 0202 0104 0304 0101 0203 0303 0404 0303 0203 0101 0303 0101 0202 0303 0202 0404 0303 0203 0404 0101 0203 0303 0203 0303 0404 0204 0101 0101 0104 0202 0104 0303 0303 0202 0104 0101 0303 0101 0202 0304 0202 0404 0303 0404 0304 0404 0104 0101 0203 0202 0101 0101 0101 0101 0104 0404 0303 0303 0101 0303 0203 0303 0202 0204 0101 0404 0202 0404 0102 0202 0102 0101 0000
6_EMLS11013 ,  0303 0102 0104 0101 0404 0101 0104 0404 0202 0104 0303 0203 0404 0101 0404 0303 0104 0303 0204 0101 0404 0202 0104 0304 0104 0303 0303 0104 0203 0202 0101 0303 0104 0203 0303 0303 0404 0203 0202 0404 0101 0203 0303 0303 0203 0404 0404 0104 0101 0104 0202 0104 0303 0303 0202 0404 0101 0202 0104 0203 0304 0202 0404 0303 0404 0404 0104 0404 0104 0202 0203 0104 0101 0101 0404 0101 0404 0303 0303 0102 0303 0303 0203 0203 0202 0104 0404 0101 0104 0102 0303 0101 0104 0104
6_EMLS11014 ,  0202 0102 0101 0102 0104 0101 0104 0000 0202 0104 0303 0202 0404 0101 0404 0203 0104 0303 0204 0101 0404 0202 0404 0304 0104 0303 0303 0104 0303 0203 0101 0303 0104 0203 0304 0203 0104 0202 0202 0404 0102 0202 0303 0303 0203 0404 0202 0104 0104 0404 0203 0104 0303 0103 0202 0404 0101 0202 0404 0203 0304 0202 0404 0303 0404 0304 0404 0104 0101 0202 0303 0101 0104 0101 0404 0104 0104 0303 0303 0101 0303 0202 0203 0203 0202 0404 0404 0102 0404 0101 0303 0101 0101 0104
6_EMLS11015 ,  0202 0101 0101 0101 0404 0104 0101 0404 0203 0404 0303 0203 0202 0101 0104 0203 0404 0203 0204 0404 0404 0202 0404 0304 0101 0303 0303 0101 0303 0303 0101 0303 0104 0203 0304 0203 0404 0203 0202 0404 0101 0203 0303 0203 0303 0404 0404 0404 0101 0404 0303 0104 0203 0103 0203 0101 0101 0203 0101 0203 0303 0202 0404 0303 0404 0404 0000 0404 0101 0303 0202 0101 0104 0101 0101 0404 0404 0303 0303 0101 0303 0202 0303 0203 0202 0104 0104 0102 0404 0101 0303 0101 0104 0101
6_EMLS11016 ,  0203 0102 0404 0101 0404 0101 0101 0101 0202 0104 0303 0203 0202 0104 0404 0203 0101 0303 0404 0101 0304 0202 0104 0303 0104 0203 0303 0101 0203 0303 0101 0303 0104 0203 0304 0303 0404 0303 0303 0404 0101 0203 0203 0203 0303 0404 0204 0404 0404 0104 0303 0101 0203 0103 0203 0104 0104 0203 0104 0203 0303 0202 0404 0303 0404 0304 0404 0404 0404 0303 0202 0104 0101 0102 0101 0104 0404 0303 0303 0101 0303 0202 0203 0202 0404 0404 0404 0102 0104 0102 0303 0101 0104 0104
6_EMLS11017 ,  0202 0101 0104 0101 0404 0101 0101 0104 0202 0101 0304 0202 0202 0101 0404 0203 0404 0303 0202 0101 0304 0202 0404 0303 0104 0203 0203 0101 0203 0202 0101 0303 0101 0303 0303 0303 0404 0303 0203 0404 0102 0202 0203 0203 0303 0404 0404 0104 0104 0404 0202 0101 0303 0303 0203 0404 0104 0303 0404 0203 0404 0202 0404 0303 0104 0304 0404 0404 0104 0303 0202 0101 0101 0101 0101 0404 0104 0303 0303 0101 0203 0202 0203 0203 0204 0104 0404 0101 0104 0102 0303 0102 0104 0101
6_EMLS11018 ,  0202 0102 0104 0101 0104 0104 0104 0404 0202 0101 0404 0203 0404 0101 0404 0303 0404 0303 0202 0104 0404 0202 0104 0404 0104 0303 0303 0104 0303 0202 0101 0202 0404 0202 0304 0202 0404 0303 0202 0404 0102 0202 0303 0203 0203 0404 0404 0104 0104 0104 0203 0101 0303 0103 0203 0404 0101 0203 0101 0203 0304 0202 0304 0303 0404 0404 0404 0404 0104 0202 0202 0101 0101 0101 0101 0101 0104 0303 0303 0101 0203 0202 0203 0202 0202 0104 0404 0101 0404 0102 0303 0101 0000 0101
6_EMLS11019 ,  0202 0102 0101 0101 0104 0101 0104 0104 0202 0104 0304 0203 0404 0104 0404 0303 0404 0303 0404 0101 0304 0203 0404 0303 0101 0303 0203 0104 0303 0203 0101 0303 0104 0202 0303 0303 0404 0303 0203 0104 0102 0203 0303 0203 0303 0404 0204 0104 0101 0104 0203 0101 0303 0303 0203 0404 0101 0203 0104 0203 0404 0202 0404 0303 0104 0404 0404 0404 0104 0202 0202 0101 0104 0102 0104 0404 0404 0303 0303 0101 0303 0202 0203 0303 0204 0104 0104 0102 0104 0102 0303 0101 0101 0104
6_EMLS11020 ,  0202 0101 0104 0102 0104 0101 0104 0104 0202 0104 0304 0203 0202 0101 0404 0303 0104 0303 0404 0101 0404 0202 0404 0303 0104 0203 0203 0101 0303 0203 0101 0203 0101 0203 0404 0203 0404 0303 0202 0404 0101 0202 0203 0203 0303 0404 0404 0104 0104 0104 0203 0101 0203 0303 0203 0404 0101 0303 0104 0203 0404 0202 0404 0303 0104 0404 0404 0104 0104 0303 0202 0104 0104 0101 0101 0104 0101 0303 0303 0102 0303 0303 0303 0203 0204 0101 0404 0102 0104 0102 0303 0102 0101 0101
6_EMLS11021 ,  0202 0101 0404 0101 0104 0104 0104 0404 0203 0104 0303 0202 0204 0101 0404 0203 0404 0303 0404 0104 0304 0202 0104 0304 0101 0303 0303 0104 0303 0303 0104 0202 0104 0202 0404 0203 0404 0303 0203 0404 0101 0203 0303 0303 0303 0104 0202 0104 0104 0104 0203 0101 0303 0103 0303 0104 0104 0203 0101 0203 0304 0202 0404 0303 0104 0404 0000 0404 0104 0203 0202 0104 0101 0101 0104 0104 0404 0303 0303 0102 0303 0202 0303 0202 0202 0101 0104 0101 0104 0102 0303 0101 0104 0101
6_EMLS11022 ,  0202 0102 0104 0102 0104 0104 0101 0104 0203 0101 0304 0203 0204 0101 0404 0203 0104 0303 0202 0101 0304 0202 0404 0304 0104 0303 0303 0101 0203 0303 0101 0203 0104 0303 0303 0000 0404 0203 0203 0404 0102 0202 0203 0203 0203 0404 0204 0104 0101 0104 0203 0404 0303 0303 0203 0000 0104 0203 0104 0203 0304 0202 0404 0303 0104 0304 0000 0104 0000 0000 0203 0101 0104 0102 0101 0104 0404 0303 0203 0102 0203 0203 0203 0203 0204 0104 0404 0101 0404 0102 0303 0101 0101 0104
6_EMLS11023 ,  0202 0101 0104 0101 0404 0101 0404 0000 0303 0101 0303 0202 0404 0101 0404 0303 0404 0303 0204 0101 0304 0202 0404 0303 0104 0203 0303 0101 0203 0203 0101 0203 0101 0303 0303 0203 0404 0303 0202 0104 0101 0202 0303 0202 0203 0404 0404 0404 0104 0101 0203 0104 0303 0303 0203 0104 0104 0202 0101 0202 0404 0202 0404 0303 0404 0404 0104 0404 0104 0203 0202 0101 0101 0102 0101 0404 0101 0303 0303 0102 0202 0303 0203 0203 0202 0104 0404 0101 0404 0101 0303 0101 0101 0404
6_EMLS11024 ,  0202 0102 0104 0101 0104 0101 0404 0404 0202 0104 0303 0203 0204 0101 0404 0303 0101 0303 0204 0104 0304 0203 0404 0304 0101 0303 0203 0104 0303 0303 0104 0303 0104 0202 0303 0203 0104 0203 0202 0104 0101 0202 0203 0203 0303 0404 0202 0404 0101 0101 0203 0404 0303 0303 0203 0104 0101 0203 0101 0203 0303 0202 0304 0303 0404 0404 0104 0104 0101 0303 0202 0404 0404 0101 0101 0404 0104 0303 0303 0101 0303 0303 0303 0203 0202 0101 0104 0102 0101 0102 0303 0101 0101 0101
6_EMLS11025 ,  0202 0101 0101 0101 0104 0101 0101 0000 0203 0101 0304 0203 0202 0101 0404 0203 0404 0203 0204 0101 0404 0202 0104 0304 0101 0203 0303 0104 0303 0203 0101 0202 0404 0203 0303 0202 0104 0203 0203 0404 0102 0202 0203 0203 0303 0404 0204 0101 0104 0104 0202 0104 0203 0303 0203 0404 0101 0203 0104 0000 0303 0202 0404 0303 0104 0404 0404 0404 0104 0203 0202 0101 0104 0101 0101 0404 0404 0303 0303 0102 0303 0203 0303 0303 0202 0404 0404 0102 0404 0101 0303 0102 0101 0104
6_EMLS11026 ,  0202 0102 0104 0101 0104 0101 0101 0404 0202 0404 0303 0303 0404 0104 0101 0202 0404 0203 0204 0104 0404 0202 0404 0304 0101 0303 0303 0101 0303 0202 0101 0203 0404 0202 0303 0203 0404 0303 0202 0404 0101 0202 0303 0202 0303 0404 0204 0104 0104 0104 0203 0404 0303 0303 0203 0404 0101 0202 0104 0203 0304 0202 0404 0303 0404 0404 0404 0404 0104 0303 0203 0101 0101 0102 0101 0404 0404 0303 0303 0101 0203 0202 0303 0203 0202 0104 0101 0102 0404 0202 0303 0101 0404 0104
6_EMLS11027 ,  0202 0101 0104 0101 0104 0104 0000 0404 0303 0101 0303 0203 0204 0104 0404 0203 0104 0303 0202 0404 0404 0202 0104 0304 0104 0303 0303 0104 0303 0303 0101 0202 0404 0203 0304 0203 0404 0203 0203 0404 0101 0202 0202 0203 0202 0404 0404 0104 0104 0404 0202 0104 0303 0303 0202 0404 0101 0303 0101 0202 0303 0202 0404 0303 0404 0404 0404 0404 0104 0203 0202 0104 0101 0101 0101 0104 0104 0303 0303 0101 0203 0202 0303 0203 0204 0104 0404 0101 0404 0101 0203 0101 0104 0101
6_EMLS11028 ,  0203 0101 0104 0101 0404 0104 0104 0404 0202 0404 0304 0202 0404 0104 0404 0303 0404 0303 0404 0104 0404 0202 0104 0304 0104 0202 0203 0101 0203 0303 0101 0303 0104 0202 0303 0303 0404 0203 0202 0404 0102 0202 0303 0203 0303 0404 0202 0104 0104 0404 0203 0101 0303 0303 0203 0101 0101 0203 0104 0203 0404 0202 0404 0303 0404 0304 0104 0404 0104 0203 0202 0101 0101 0101 0101 0101 0104 0303 0303 0101 0303 0203 0303 0202 0202 0104 0404 0101 0104 0102 0303 0102 0101 0104
6_EMLS11029 ,  0203 0101 0104 0101 0404 0104 0104 0404 0203 0101 0404 0303 0202 0101 0104 0303 0104 0303 0404 0101 0404 0203 0104 0404 0101 0203 0303 0104 0303 0202 0101 0303 0101 0202 0303 0203 0404 0303 0202 0104 0102 0203 0202 0202 0303 0404 0204 0104 0101 0404 0203 0404 0303 0303 0203 0104 0104 0303 0101 0203 0304 0202 0304 0303 0104 0404 0104 0101 0101 0303 0303 0101 0104 0101 0101 0404 0104 0303 0303 0101 0303 0203 0303 0203 0204 0101 0104 0102 0404 0102 0303 0101 0104 0104
Pop
7_WMBA11005 ,  0203 0101 0404 0101 0104 0101 0104 0404 0203 0404 0304 0202 0204 0101 0404 0303 0104 0303 0204 0104 0000 0202 0404 0304 0104 0203 0203 0101 0303 0203 0104 0203 0104 0203 0304 0303 0404 0303 0202 0404 0101 0203 0202 0203 0303 0404 0204 0101 0101 0101 0203 0404 0303 0303 0202 0104 0104 0203 0404 0202 0303 0202 0304 0303 0104 0303 0101 0404 0104 0303 0202 0000 0101 0102 0101 0404 0104 0303 0303 0101 0203 0202 0303 0203 0202 0101 0404 0101 0404 0202 0203 0000 0104 0101
7_WMBA11006 ,  0202 0101 0101 0102 0104 0404 0104 0104 0202 0404 0303 0203 0204 0101 0404 0303 0101 0303 0404 0101 0303 0203 0104 0304 0101 0203 0303 0104 0303 0203 0101 0303 0104 0203 0303 0202 0404 0203 0202 0104 0202 0202 0203 0303 0303 0404 0204 0101 0104 0104 0203 0101 0103 0303 0202 0404 0101 0202 0104 0202 0304 0202 0404 0303 0404 0304 0101 0104 0101 0303 0202 0104 0404 0101 0101 0404 0104 0303 0203 0101 0303 0202 0303 0203 0202 0104 0404 0102 0101 0102 0303 0202 0104 0104
7_WMBA11007 ,  0202 0101 0101 0102 0404 0104 0104 0404 0203 0404 0304 0203 0202 0101 0404 0203 0101 0303 0404 0101 0304 0202 0404 0303 0104 0303 0303 0101 0303 0203 0101 0303 0101 0203 0304 0303 0404 0303 0202 0404 0101 0203 0303 0203 0303 0404 0202 0101 0104 0104 0203 0101 0103 0303 0202 0404 0104 0203 0404 0202 0404 0202 0404 0303 0104 0404 0104 0104 0104 0203 0202 0404 0101 0102 0101 0104 0404 0303 0303 0101 0203 0203 0303 0203 0204 0101 0404 0102 0104 0101 0203 0101 0104 0101
7_WMBA11009 ,  0203 0101 0104 0101 0104 0104 0104 0104 0203 0101 0303 0203 0204 0104 0104 0303 0104 0303 0204 0101 0404 0202 0404 0303 0101 0303 0202 0104 0303 0303 0404 0303 0104 0202 0404 0303 0404 0203 0203 0404 0101 0303 0303 0303 0303 0404 0202 0404 0104 0104 0202 0101 0303 0103 0202 0404 0101 0203 0404 0202 0304 0202 0404 0203 0104 0404 0404 0404 0104 0203 0202 0101 0104 0101 0101 0104 0104 0303 0303 0101 0303 0202 0303 0203 0202 0104 0404 0101 0404 0101 0303 0101 0104 0101
7_WMBA11010 ,  0202 0101 0104 0102 0101 0101 0101 0404 0203 0104 0303 0203 0204 0101 0404 0303 0404 0303 0204 0101 0304 0202 0101 0304 0104 0303 0303 0101 0303 0203 0101 0203 0404 0303 0303 0303 0104 0203 0202 0404 0101 0203 0303 0303 0203 0404 0202 0104 0101 0104 0202 0104 0103 0303 0203 0104 0404 0303 0104 0202 0304 0202 0404 0303 0104 0404 0104 0404 0101 0202 0202 0404 0101 0102 0104 0101 0104 0303 0303 0102 0303 0203 0203 0303 0404 0404 0104 0101 0101 0102 0203 0101 0101 0104
7_WMBA11011 ,  0202 0102 0101 0101 0101 0104 0101 0404 0203 0404 0404 0202 0204 0101 0104 0303 0404 0303 0204 0404 0404 0203 0104 0304 0101 0203 0303 0101 0303 0203 0101 0303 0404 0203 0304 0303 0404 0303 0202 0404 0101 0202 0303 0203 0303 0404 0404 0404 0104 0101 0202 0404 0303 0103 0203 0104 0101 0202 0104 0202 0304 0202 0404 0203 0404 0404 0104 0104 0104 0303 0202 0101 0104 0102 0104 0104 0101 0303 0303 0102 0303 0202 0203 0203 0202 0104 0404 0102 0104 0101 0202 0102 0101 0101
7_WMBA11012 ,  0303 0101 0000 0000 0104 0104 0104 0404 0202 0101 0304 0203 0404 0101 0104 0203 0104 0203 0404 0101 0404 0202 0104 0304 0101 0303 0303 0000 0303 0203 0101 0303 0404 0203 0303 0203 0404 0303 0203 0404 0102 0203 0303 0303 0303 0404 0404 0404 0104 0104 0203 0104 0303 0303 0203 0104 0101 0303 0404 0203 0303 0202 0404 0303 0404 0404 0404 0104 0104 0202 0202 0101 0104 0102 0104 0104 0104 0303 0303 0101 0303 0303 0203 0203 0202 0104 0404 0102 0404 0202 0203 0101 0104 0104
7_WMBA11013 ,  0203 0101 0101 0101 0404 0104 0101 0404 0203 0104 0304 0203 0204 0101 0404 0303 0404 0303 0404 0101 0303 0202 0101 0304 0104 0203 0303 0101 0303 0203 0104 0203 0104 0202 0304 0203 0404 0203 0203 0104 0102 0202 0203 0203 0303 0404 0404 0404 0104 0101 0203 0101 0303 0303 0202 0404 0101 0202 0104 0202 0303 0202 0304 0303 0104 0404 0404 0404 0101 0303 0202 0104 0101 0202 0104 0104 0404 0303 0303 0102 0303 0202 0303 0203 0202 0104 0404 0101 0104 0102 0202 0101 0404 0101
7_WMBA11014 ,  0202 0102 0101 0101 0104 0101 0104 0404 0202 0104 0304 0202 0404 0104 0404 0303 0104 0203 0404 0101 0404 0202 0404 0304 0101 0303 0303 0101 0303 0203 0101 0203 0404 0203 0303 0303 0404 0303 0202 0104 0101 0202 0203 0303 0303 0404 0202 0101 0104 0104 0202 0104 0303 0303 0202 0104 0104 0303 0404 0203 0304 0202 0404 0303 0104 0304 0104 0404 0104 0303 0203 0104 0104 0101 0104 0104 0404 0303 0203 0101 0203 0202 0203 0203 0202 0101 0404 0102 0404 0101 0203 0101 0101 0101
7_WMBA11015 ,  0202 0101 0104 0101 0104 0104 0101 0404 0202 0104 0303 0203 0204 0104 0404 0303 0101 0203 0204 0101 0404 0202 0404 0304 0104 0203 0303 0101 0303 0203 0104 0203 0104 0202 0304 0203 0404 0303 0203 0104 0101 0203 0303 0203 0000 0404 0204 0101 0104 0404 0203 0104 0103 0303 0203 0104 0104 0203 0404 0202 0304 0202 0304 0303 0404 0404 0104 0404 0104 0303 0203 0101 0101 0102 0101 0104 0101 0303 0303 0101 0303 0203 0303 0303 0204 0104 0404 0102 0101 0101 0303 0101 0101 0101
7_WMBA11017 ,  0202 0101 0104 0101 0101 0101 0404 0104 0203 0104 0304 0303 0204 0101 0404 0303 0404 0000 0000 0101 0404 0203 0104 0404 0104 0303 0303 0101 0303 0303 0101 0303 0104 0202 0304 0203 0404 0303 0202 0104 0101 0202 0203 0303 0203 0404 0202 0404 0404 0104 0203 0104 0103 0303 0202 0404 0104 0202 0101 0203 0304 0202 0304 0203 0404 0404 0000 0404 0404 0303 0202 0101 0104 0101 0101 0404 0104 0303 0203 0101 0203 0202 0202 0303 0202 0101 0404 0102 0404 0102 0303 0101 0101 0104
7_WMBA11019 ,  0202 0102 0104 0101 0404 0101 0101 0104 0203 0104 0304 0202 0202 0101 0404 0202 0404 0303 0404 0101 0404 0202 0404 0404 0101 0303 0203 0101 0303 0303 0101 0203 0104 0203 0304 0303 0404 0203 0202 0404 0102 0202 0203 0303 0203 0404 0204 0104 0104 0104 0203 0104 0303 0103 0202 0104 0101 0303 0104 0202 0404 0202 0304 0303 0404 0404 0101 0104 0101 0303 0202 0104 0101 0101 0104 0104 0104 0303 0303 0101 0303 0203 0303 0203 0204 0104 0404 0101 0104 0102 0303 0101 0104 0101
7_WMBA11022 ,  0202 0101 0101 0101 0101 0101 0104 0404 0202 0404 0304 0202 0204 0104 0404 0303 0104 0303 0202 0101 0404 0202 0404 0404 0101 0303 0203 0101 0303 0203 0101 0203 0104 0202 0304 0203 0404 0203 0203 0404 0101 0202 0203 0303 0303 0404 0202 0104 0104 0104 0202 0101 0303 0303 0202 0404 0101 0303 0104 0303 0303 0202 0404 0203 0404 0404 0000 0404 0101 0203 0202 0104 0104 0102 0101 0404 0404 0303 0303 0102 0303 0203 0203 0203 0202 0104 0104 0102 0404 0102 0303 0101 0104 0101
7_WMBA11023 ,  0202 0101 0404 0101 0104 0101 0101 0104 0203 0104 0303 0203 0204 0101 0404 0203 0104 0303 0404 0101 0303 0203 0404 0303 0104 0202 0203 0101 0303 0303 0101 0203 0404 0203 0303 0203 0104 0303 0202 0101 0102 0202 0203 0202 0303 0404 0204 0101 0404 0104 0202 0101 0303 0103 0203 0101 0101 0203 0404 0202 0304 0202 0404 0303 0404 0404 0101 0104 0101 0202 0202 0104 0101 0102 0104 0404 0104 0303 0203 0101 0203 0202 0203 0203 0202 0404 0404 0101 0104 0202 0203 0101 0104 0104
7_WMBA11024 ,  0203 0101 0101 0101 0104 0104 0101 0104 0202 0104 0404 0203 0204 0101 0404 0303 0404 0202 0204 0101 0303 0203 0404 0303 0101 0303 0303 0104 0303 0303 0101 0303 0104 0202 0303 0303 0404 0203 0203 0404 0101 0202 0303 0203 0303 0404 0204 0104 0101 0104 0203 0104 0303 0303 0203 0104 0104 0000 0104 0202 0304 0202 0304 0203 0104 0404 0104 0404 0404 0203 0202 0101 0101 0101 0104 0104 0104 0303 0303 0101 0000 0202 0203 0203 0202 0404 0104 0101 0104 0101 0203 0101 0104 0404
7_WMBA11041 ,  0202 0101 0101 0101 0101 0404 0101 0404 0202 0104 0303 0203 0204 0101 0404 0203 0104 0303 0204 0101 0304 0203 0404 0303 0104 0203 0303 0101 0303 0303 0101 0203 0104 0202 0303 0303 0104 0203 0202 0104 0202 0202 0203 0303 0303 0404 0204 0404 0104 0404 0203 0104 0303 0303 0202 0104 0104 0203 0104 0203 0304 0202 0404 0303 0404 0304 0404 0104 0104 0303 0303 0101 0104 0102 0104 0104 0104 0303 0303 0101 0303 0202 0203 0303 0204 0104 0404 0102 0101 0101 0303 0101 0104 0101
7_WMBA11042 ,  0202 0101 0104 0101 0104 0101 0101 0404 0202 0404 0303 0202 0204 0104 0404 0203 0404 0303 0404 0101 0404 0202 0104 0304 0101 0203 0303 0101 0303 0203 0101 0203 0404 0202 0304 0303 0404 0303 0202 0101 0102 0202 0203 0202 0303 0404 0202 0101 0104 0101 0203 0104 0303 0303 0203 0104 0101 0203 0104 0203 0303 0202 0404 0203 0404 0404 0404 0404 0101 0203 0203 0101 0101 0101 0101 0104 0404 0303 0303 0101 0203 0203 0203 0202 0202 0404 0104 0102 0404 0102 0303 0102 0104 0101
7_WMBA11043 ,  0303 0102 0101 0102 0404 0104 0104 0404 0202 0104 0404 0203 0404 0101 0404 0303 0104 0303 0204 0101 0404 0203 0104 0304 0101 0203 0303 0104 0203 0303 0104 0303 0104 0303 0304 0203 0404 0303 0202 0104 0101 0202 0303 0203 0202 0404 0204 0404 0404 0404 0202 0101 0203 0203 0202 0404 0101 0202 0101 0203 0303 0202 0404 0303 0104 0304 0104 0104 0404 0303 0202 0104 0101 0102 0101 0104 0404 0303 0203 0101 0303 0202 0203 0303 0202 0101 0404 0102 0104 0202 0303 0202 0101 0101
7_WMBA11044 ,  0202 0101 0104 0101 0104 0101 0404 0104 0202 0404 0303 0202 0204 0104 0404 0203 0104 0303 0202 0104 0404 0202 0104 0304 0101 0303 0203 0101 0303 0203 0104 0303 0104 0202 0303 0203 0404 0303 0202 0404 0102 0202 0203 0203 0303 0404 0204 0101 0104 0101 0203 0104 0303 0203 0303 0404 0101 0203 0104 0202 0303 0202 0404 0203 0404 0304 0101 0404 0104 0203 0202 0104 0101 0101 0101 0104 0404 0203 0303 0102 0303 0203 0202 0202 0202 0104 0404 0202 0104 0102 0303 0102 0104 0101
7_WMBA11045 ,  0202 0101 0000 0101 0101 0104 0104 0404 0203 0101 0303 0202 0204 0104 0404 0000 0104 0303 0204 0104 0404 0202 0404 0304 0101 0303 0303 0104 0303 0000 0104 0303 0404 0202 0303 0203 0404 0203 0203 0404 0000 0202 0000 0203 0303 0404 0204 0104 0104 0104 0000 0000 0303 0000 0202 0404 0104 0303 0104 0303 0304 0202 0404 0000 0404 0304 0404 0404 0104 0303 0202 0104 0101 0102 0101 0000 0104 0303 0303 0101 0303 0203 0303 0202 0204 0104 0404 0102 0104 0102 0203 0102 0101 0101
7_WMBA11046 ,  0202 0101 0104 0101 0404 0104 0101 0104 0202 0404 0304 0202 0404 0101 0404 0303 0104 0303 0404 0101 0404 0202 0404 0304 0101 0303 0303 0104 0203 0303 0101 0303 0101 0203 0303 0203 0404 0203 0202 0104 0202 0203 0203 0203 0303 0404 0204 0404 0101 0404 0202 0404 0303 0303 0203 0404 0101 0202 0404 0000 0304 0202 0404 0303 0404 0404 0104 0404 0104 0203 0202 0104 0101 0102 0101 0404 0104 0303 0303 0101 0303 0202 0203 0303 0204 0404 0104 0101 0404 0102 0203 0101 0101 0404
7_WMBA11047 ,  0203 0101 0104 0101 0404 0101 0104 0404 0202 0404 0303 0202 0404 0101 0404 0202 0404 0203 0404 0101 0304 0202 0404 0304 0101 0303 0303 0101 0303 0203 0104 0203 0404 0202 0304 0203 0404 0203 0203 0404 0102 0202 0303 0303 0303 0404 0204 0104 0404 0404 0303 0101 0303 0203 0202 0404 0104 0203 0101 0202 0303 0202 0404 0303 0104 0304 0104 0404 0104 0203 0203 0101 0104 0101 0104 0101 0404 0303 0303 0101 0303 0203 0303 0203 0404 0101 0404 0102 0101 0101 0303 0102 0104 0404
7_WMBA11048 ,  0202 0101 0101 0101 0101 0101 0104 0000 0303 0101 0303 0203 0204 0101 0404 0203 0404 0303 0404 0101 0404 0203 0104 0304 0104 0203 0303 0104 0303 0203 0101 0303 0404 0202 0303 0303 0404 0203 0202 0404 0102 0202 0203 0203 0303 0404 0204 0404 0104 0104 0203 0101 0203 0303 0202 0104 0101 0202 0104 0203 0304 0202 0404 0303 0104 0304 0104 0404 0101 0202 0203 0101 0104 0102 0101 0101 0101 0203 0303 0101 0203 0203 0203 0303 0202 0104 0404 0101 0101 0102 0303 0101 0101 0104
7_WMBA11049 ,  0203 0101 0404 0102 0104 0104 0101 0404 0202 0404 0304 0203 0202 0101 0404 0303 0404 0303 0404 0101 0404 0202 0104 0304 0104 0203 0303 0101 0303 0203 0101 0303 0101 0303 0303 0303 0404 0202 0202 0404 0202 0203 0303 0303 0303 0404 0202 0104 0101 0404 0203 0101 0203 0303 0202 0104 0104 0303 0404 0203 0303 0202 0304 0203 0104 0404 0404 0404 0104 0303 0202 0404 0104 0101 0104 0404 0104 0303 0303 0101 0203 0202 0203 0203 0202 0104 0104 0202 0404 0102 0303 0102 0101 0101
7_WMBA11050 ,  0202 0102 0104 0101 0104 0101 0404 0404 0303 0104 0304 0303 0404 0101 0404 0303 0404 0203 0202 0101 0303 0202 0404 0404 0104 0303 0303 0104 0203 0303 0101 0203 0404 0202 0303 0203 0404 0203 0202 0404 0102 0202 0303 0303 0203 0404 0204 0101 0104 0104 0203 0404 0303 0303 0203 0104 0104 0203 0104 0203 0303 0202 0404 0303 0404 0404 0000 0404 0104 0303 0202 0101 0101 0202 0101 0404 0404 0303 0303 0102 0303 0202 0202 0202 0204 0104 0404 0101 0404 0101 0303 0101 0101 0101
Pop
8_WMTY12b051 ,  0202 0101 0101 0101 0104 0104 0101 0104 0202 0101 0304 0303 0204 0101 0404 0203 0404 0303 0204 0101 0404 0202 0104 0304 0101 0203 0303 0104 0303 0303 0101 0203 0104 0203 0304 0303 0404 0203 0203 0404 0202 0202 0303 0202 0000 0404 0204 0101 0404 0404 0303 0104 0303 0303 0203 0404 0104 0203 0404 0202 0304 0202 0303 0303 0104 0304 0104 0104 0404 0203 0202 0104 0101 0102 0404 0104 0101 0303 0000 0102 0303 0203 0303 0202 0202 0104 0104 0101 0104 0102 0000 0102 0104 0101
8_WMTY12b052 ,  0303 0101 0404 0101 0101 0404 0404 0404 0202 0101 0303 0202 0202 0101 0101 0303 0404 0303 0404 0101 0304 0202 0404 0404 0101 0303 0203 0101 0303 0303 0101 0303 0404 0202 0404 0303 0404 0303 0303 0404 0202 0202 0303 0202 0000 0404 0202 0101 0404 0404 0303 0404 0303 0303 0202 0404 0101 0303 0101 0202 0303 0202 0404 0303 0101 0404 0404 0404 0101 0203 0303 0101 0101 0101 0404 0404 0404 0303 0000 0101 0303 0202 0202 0303 0404 0101 0404 0101 0404 0000 0303 0202 0101 0404
8_WMTY12b053 ,  0202 0101 0404 0101 0404 0104 0101 0404 0202 0104 0304 0303 0404 0101 0404 0303 0404 0303 0404 0104 0404 0202 0104 0304 0101 0303 0203 0104 0303 0203 0101 0203 0104 0203 0304 0203 0404 0203 0202 0101 0202 0202 0303 0303 0000 0404 0204 0404 0104 0404 0202 0104 0203 0303 0203 0104 0101 0202 0104 0203 0304 0202 0404 0203 0404 0404 0104 0404 0104 0303 0202 0104 0101 0101 0101 0104 0404 0303 0000 0202 0303 0202 0202 0202 0202 0101 0404 0102 0101 0101 0303 0102 0104 0104
8_WMTY12b054 ,  0202 0102 0104 0101 0104 0101 0104 0404 0203 0101 0304 0203 0404 0101 0404 0303 0104 0303 0404 0101 0404 0202 0404 0404 0101 0303 0303 0101 0303 0203 0101 0303 0104 0203 0303 0203 0404 0202 0202 0104 0202 0203 0303 0203 0000 0404 0202 0104 0101 0104 0202 0104 0303 0303 0203 0104 0101 0203 0404 0203 0404 0202 0404 0303 0404 0304 0404 0104 0101 0303 0202 0104 0101 0101 0101 0104 0404 0303 0000 0102 0303 0202 0203 0202 0202 0101 0404 0102 0104 0102 0203 0102 0101 0104
8_WMTY12b055 ,  0203 0102 0104 0101 0101 0104 0101 0404 0203 0104 0303 0303 0202 0101 0404 0303 0404 0303 0204 0101 0404 0202 0404 0303 0104 0303 0303 0104 0303 0303 0101 0203 0101 0202 0304 0203 0404 0203 0202 0104 0202 0203 0303 0203 0000 0404 0404 0104 0104 0104 0202 0404 0303 0303 0202 0104 0101 0303 0101 0203 0304 0202 0404 0303 0404 0404 0104 0404 0104 0203 0203 0101 0104 0102 0101 0104 0104 0303 0000 0101 0303 0303 0303 0203 0202 0101 0404 0101 0404 0101 0202 0101 0104 0101
8_WMTY12b056 ,  0202 0102 0104 0102 0404 0101 0101 0104 0203 0101 0404 0203 0404 0101 0404 0303 0404 0303 0404 0101 0304 0202 0404 0404 0104 0303 0303 0101 0303 0203 0404 0203 0104 0202 0303 0202 0104 0202 0203 0101 0202 0202 0303 0203 0000 0404 0404 0104 0101 0104 0202 0404 0303 0303 0203 0404 0404 0202 0404 0303 0404 0202 0404 0303 0404 0304 0104 0404 0101 0203 0203 0104 0101 0102 0101 0404 0404 0303 0000 0101 0203 0203 0303 0203 0202 0104 0104 0102 0404 0102 0303 0101 0101 0101
8_WMTY12b057 ,  0303 0101 0404 0101 0101 0404 0404 0404 0202 0101 0303 0202 0202 0101 0101 0203 0404 0303 0404 0101 0404 0202 0404 0404 0101 0303 0203 0101 0303 0303 0101 0303 0404 0202 0404 0303 0404 0303 0303 0404 0202 0202 0303 0202 0000 0404 0202 0101 0404 0404 0303 0404 0303 0303 0202 0101 0101 0303 0101 0202 0303 0202 0404 0303 0104 0404 0404 0404 0101 0202 0303 0101 0101 0101 0404 0404 0404 0303 0000 0101 0303 0202 0202 0303 0404 0101 0404 0101 0404 0202 0303 0202 0101 0404
8_WMTY12b058 ,  0202 0101 0104 0101 0101 0101 0101 0404 0202 0104 0304 0202 0202 0101 0404 0303 0104 0303 0204 0101 0304 0203 0104 0304 0104 0303 0303 0101 0303 0203 0101 0203 0104 0203 0303 0203 0404 0203 0203 0404 0202 0202 0303 0303 0000 0404 0204 0104 0101 0104 0203 0104 0303 0303 0203 0104 0101 0303 0101 0203 0404 0202 0304 0303 0404 0404 0404 0404 0101 0303 0202 0101 0101 0102 0404 0104 0104 0303 0000 0101 0203 0202 0303 0303 0204 0104 0104 0101 0404 0102 0303 0101 0104 0101
8_WMTY12b059 ,  0203 0101 0404 0101 0101 0101 0104 0404 0203 0404 0304 0203 0202 0104 0404 0203 0104 0303 0204 0101 0404 0202 0104 0304 0101 0203 0303 0104 0303 0203 0101 0203 0404 0202 0304 0203 0404 0202 0303 0404 0102 0203 0203 0303 0000 0404 0202 0101 0101 0404 0203 0404 0303 0303 0202 0104 0104 0303 0104 0203 0304 0202 0304 0303 0104 0304 0101 0104 0104 0303 0203 0404 0104 0101 0101 0104 0104 0303 0000 0102 0202 0203 0203 0203 0204 0104 0104 0102 0101 0101 0000 0101 0104 0101
8_WMTY12b060 ,  0203 0101 0104 0102 0404 0101 0101 0404 0202 0404 0304 0202 0204 0104 0404 0303 0404 0203 0404 0101 0304 0202 0404 0304 0104 0303 0303 0101 0303 0303 0101 0202 0404 0202 0304 0303 0404 0202 0203 0404 0102 0202 0303 0303 0000 0404 0204 0104 0404 0404 0203 0104 0303 0303 0202 0101 0104 0203 0101 0202 0304 0202 0404 0203 0104 0404 0404 0404 0101 0303 0203 0101 0101 0102 0104 0104 0104 0303 0000 0101 0303 0203 0303 0203 0202 0104 0404 0102 0404 0101 0303 0101 0101 0101
8_WMTY12b061 ,  0203 0101 0104 0101 0404 0101 0101 0404 0202 0404 0303 0203 0202 0104 0104 0203 0104 0303 0202 0101 0304 0202 0104 0303 0101 0303 0203 0104 0303 0203 0101 0303 0404 0203 0303 0303 0404 0303 0203 0404 0202 0202 0203 0203 0000 0404 0204 0404 0104 0104 0202 0101 0203 0303 0202 0404 0101 0202 0404 0202 0404 0202 0404 0303 0404 0404 0104 0104 0104 0303 0202 0101 0101 0102 0101 0404 0404 0303 0000 0101 0203 0203 0303 0202 0202 0101 0404 0101 0404 0102 0203 0101 0101 0104
8_WMTY12b062 ,  0202 0101 0101 0101 0104 0101 0101 0404 0202 0404 0404 0203 0202 0101 0404 0203 0104 0303 0204 0104 0304 0202 0404 0304 0104 0303 0303 0104 0303 0303 0104 0203 0104 0203 0303 0303 0404 0203 0203 0104 0202 0202 0203 0203 0000 0404 0202 0104 0104 0404 0303 0404 0203 0303 0202 0104 0104 0203 0104 0202 0304 0202 0304 0303 0404 0404 0104 0404 0104 0202 0202 0104 0101 0101 0101 0104 0404 0303 0000 0101 0303 0203 0203 0203 0404 0101 0104 0102 0404 0102 0203 0101 0104 0101
8_WMTY12b063 ,  0202 0101 0101 0101 0104 0101 0104 0404 0203 0104 0304 0202 0204 0104 0104 0303 0404 0303 0404 0101 0404 0203 0104 0303 0104 0203 0303 0101 0303 0303 0101 0203 0104 0202 0404 0303 0404 0303 0202 0404 0202 0202 0303 0303 0000 0404 0204 0101 0104 0104 0303 0104 0303 0303 0202 0404 0101 0202 0101 0202 0404 0202 0404 0303 0104 0404 0404 0404 0104 0303 0202 0104 0404 0102 0101 0404 0404 0303 0000 0102 0303 0202 0202 0303 0202 0101 0404 0102 0404 0102 0303 0102 0104 0104
8_WMTY12b064 ,  0202 0102 0104 0101 0101 0104 0101 0404 0202 0104 0303 0203 0202 0101 0404 0303 0104 0203 0404 0101 0404 0202 0104 0304 0101 0203 0203 0101 0303 0203 0104 0303 0101 0203 0303 0203 0404 0303 0202 0404 0202 0202 0202 0203 0000 0404 0202 0104 0101 0104 0303 0404 0303 0303 0303 0104 0101 0203 0404 0202 0303 0202 0304 0303 0404 0404 0404 0404 0104 0303 0202 0104 0101 0101 0104 0104 0104 0303 0000 0101 0303 0203 0303 0203 0202 0104 0404 0101 0404 0102 0303 0101 0101 0101
8_WMTY12b065 ,  0202 0101 0104 0101 0104 0101 0101 0404 0202 0104 0304 0203 0202 0101 0404 0203 0404 0303 0202 0101 0304 0202 0104 0303 0101 0203 0203 0101 0303 0303 0101 0303 0404 0202 0304 0202 0404 0303 0203 0404 0102 0203 0303 0303 0000 0404 0202 0104 0104 0104 0303 0104 0303 0203 0202 0404 0101 0203 0104 0000 0404 0202 0404 0303 0104 0404 0404 0404 0104 0303 0203 0101 0101 0101 0101 0101 0404 0303 0000 0101 0303 0202 0203 0203 0204 0104 0104 0101 0104 0102 0203 0101 0404 0104
8_WMTY12b066 ,  0203 0101 0404 0101 0104 0404 0404 0404 0202 0101 0303 0202 0202 0101 0101 0303 0404 0202 0404 0101 0404 0202 0404 0404 0101 0203 0303 0101 0303 0303 0101 0303 0404 0202 0404 0303 0404 0303 0303 0404 0202 0202 0303 0202 0000 0404 0202 0101 0404 0404 0303 0404 0303 0303 0202 0104 0101 0303 0101 0202 0303 0202 0404 0303 0101 0404 0101 0404 0101 0303 0303 0104 0101 0102 0404 0404 0404 0303 0000 0101 0303 0202 0202 0303 0204 0101 0404 0101 0404 0202 0303 0202 0101 0404
8_WMTY12b067 ,  0203 0102 0404 0102 0104 0104 0101 0104 0203 0104 0303 0303 0202 0101 0404 0303 0404 0303 0404 0104 0404 0203 0404 0303 0104 0202 0202 0101 0303 0303 0101 0303 0104 0202 0404 0203 0404 0203 0202 0404 0102 0202 0303 0303 0000 0404 0202 0404 0101 0104 0203 0404 0203 0303 0202 0404 0104 0202 0404 0202 0303 0202 0404 0303 0104 0404 0104 0104 0104 0203 0202 0101 0101 0101 0101 0404 0404 0303 0000 0101 0303 0203 0203 0202 0202 0104 0404 0101 0404 0102 0000 0101 0101 0101
8_WMTY12b068 ,  0203 0102 0104 0101 0101 0104 0101 0104 0203 0104 0303 0203 0202 0101 0404 0303 0404 0303 0404 0101 0404 0202 0404 0303 0104 0303 0303 0101 0303 0303 0101 0303 0104 0202 0404 0202 0404 0203 0202 0404 0102 0202 0303 0303 0000 0404 0204 0104 0104 0104 0203 0104 0203 0303 0202 0404 0101 0203 0404 0203 0304 0202 0404 0303 0404 0304 0404 0404 0104 0303 0202 0104 0101 0101 0101 0104 0104 0303 0000 0101 0303 0303 0303 0203 0202 0104 0104 0101 0101 0102 0303 0101 0104 0104
8_WMTY12b069 ,  0202 0101 0101 0101 0104 0104 0101 0404 0202 0404 0304 0202 0404 0101 0404 0303 0404 0303 0204 0104 0404 0203 0404 0404 0101 0303 0203 0101 0303 0203 0101 0303 0404 0202 0303 0203 0404 0202 0203 0404 0202 0203 0303 0203 0000 0404 0404 0104 0404 0404 0203 0104 0303 0303 0202 0404 0101 0203 0404 0203 0304 0202 0404 0303 0404 0304 0104 0404 0101 0303 0202 0104 0404 0102 0101 0104 0104 0303 0000 0101 0203 0202 0203 0202 0202 0104 0404 0102 0104 0102 0303 0101 0101 0101
8_WMTY12b070 ,  0202 0102 0404 0101 0404 0104 0101 0404 0202 0104 0303 0202 0204 0101 0104 0203 0104 0203 0404 0101 0304 0202 0404 0404 0104 0203 0303 0101 0303 0203 0101 0303 0404 0203 0304 0303 0404 0203 0202 0404 0102 0202 0303 0203 0000 0404 0204 0101 0101 0404 0202 0104 0303 0303 0202 0404 0404 0202 0104 0203 0404 0202 0404 0303 0104 0304 0404 0404 0104 0203 0202 0101 0101 0101 0101 0101 0404 0303 0000 0101 0303 0203 0202 0203 0202 0101 0404 0102 0404 0202 0303 0101 0101 0101
8_WMTY12b071 ,  0202 0101 0404 0102 0404 0404 0101 0404 0202 0104 0304 0202 0202 0101 0404 0203 0104 0203 0202 0104 0404 0202 0404 0404 0101 0202 0303 0101 0203 0203 0104 0203 0404 0203 0303 0202 0104 0303 0202 0101 0202 0202 0203 0203 0000 0404 0204 0404 0101 0104 0202 0104 0303 0303 0202 0404 0104 0203 0404 0203 0303 0202 0404 0303 0404 0304 0404 0404 0101 0303 0202 0104 0101 0101 0104 0104 0404 0303 0000 0102 0202 0202 0303 0203 0202 0104 0104 0102 0104 0102 0203 0101 0101 0101
8_WMTY12b072 ,  0202 0101 0101 0101 0101 0104 0101 0404 0202 0101 0304 0203 0204 0101 0404 0303 0104 0203 0404 0101 0304 0202 0404 0304 0101 0202 0303 0104 0303 0203 0101 0303 0104 0203 0304 0303 0404 0203 0203 0404 0202 0202 0303 0303 0000 0404 0204 0104 0404 0104 0202 0404 0303 0303 0202 0404 0101 0203 0101 0202 0304 0202 0404 0303 0104 0304 0101 0404 0104 0203 0203 0101 0101 0102 0104 0104 0404 0303 0000 0101 0000 0303 0303 0202 0202 0104 0104 0101 0104 0102 0303 0102 0101 0404
8_WMTY12b073 ,  0202 0102 0404 0102 0404 0404 0104 0104 0202 0104 0304 0202 0204 0101 0404 0202 0404 0303 0204 0104 0404 0202 0404 0304 0101 0303 0303 0104 0303 0203 0104 0203 0404 0202 0303 0203 0404 0203 0203 0404 0202 0203 0203 0303 0000 0404 0404 0104 0101 0104 0203 0101 0303 0303 0202 0104 0101 0202 0104 0202 0304 0202 0404 0203 0104 0404 0104 0104 0404 0202 0202 0104 0101 0101 0404 0404 0404 0303 0000 0102 0202 0202 0203 0202 0202 0101 0104 0101 0404 0102 0303 0102 0104 0101
8_WMTY12b074 ,  0202 0101 0104 0101 0104 0104 0104 0104 0303 0104 0404 0203 0202 0101 0104 0203 0101 0303 0202 0101 0404 0203 0101 0304 0101 0203 0203 0104 0303 0303 0101 0203 0404 0203 0304 0303 0404 0203 0202 0104 0202 0202 0303 0303 0000 0404 0202 0000 0104 0404 0203 0404 0303 0303 0202 0404 0404 0203 0104 0203 0304 0202 0404 0303 0404 0404 0404 0104 0104 0203 0202 0104 0104 0102 0404 0404 0104 0203 0000 0101 0000 0203 0203 0203 0404 0104 0104 0102 0104 0102 0202 0101 0104 0104
8_WMTY12b075 ,  0202 0101 0104 0101 0101 0101 0101 0104 0203 0104 0303 0203 0204 0404 0104 0303 0104 0303 0202 0101 0404 0202 0404 0404 0101 0203 0203 0101 0303 0203 0101 0303 0404 0202 0304 0303 0104 0203 0203 0404 0102 0202 0303 0303 0000 0404 0404 0104 0404 0104 0203 0101 0303 0303 0202 0404 0101 0202 0104 0203 0303 0202 0404 0303 0104 0303 0404 0404 0104 0203 0202 0101 0101 0101 0104 0104 0104 0303 0000 0101 0203 0203 0303 0203 0202 0104 0404 0202 0104 0202 0000 0101 0101 0101
8_WMTY12b076 ,  0202 0101 0104 0101 0104 0104 0404 0404 0202 0104 0304 0203 0204 0101 0404 0303 0104 0303 0404 0101 0404 0202 0404 0304 0101 0203 0203 0101 0303 0303 0101 0303 0404 0202 0303 0303 0404 0203 0202 0104 0202 0202 0303 0303 0000 0404 0204 0101 0104 0104 0202 0104 0303 0303 0202 0404 0101 0303 0404 0202 0404 0203 0404 0303 0404 0404 0104 0104 0104 0202 0202 0104 0101 0101 0104 0104 0404 0303 0000 0101 0203 0202 0203 0203 0202 0104 0404 0102 0101 0102 0203 0101 0104 0404
8_WMTY12b077 ,  0203 0102 0404 0101 0104 0104 0104 0104 0202 0404 0303 0303 0404 0101 0404 0303 0404 0303 0204 0101 0404 0202 0104 0304 0104 0303 0303 0101 0303 0303 0101 0203 0404 0303 0304 0202 0404 0202 0203 0104 0102 0203 0303 0202 0000 0404 0404 0104 0101 0104 0203 0404 0303 0203 0203 0104 0104 0202 0404 0202 0304 0202 0404 0303 0404 0404 0104 0404 0404 0203 0202 0104 0101 0102 0104 0101 0101 0303 0000 0101 0303 0202 0203 0203 0202 0404 0104 0101 0404 0102 0203 0101 0104 0101
8_WMTY12b078 ,  0203 0102 0404 0101 0404 0104 0104 0404 0202 0101 0304 0303 0204 0101 0404 0303 0104 0303 0204 0104 0404 0203 0104 0304 0101 0202 0303 0104 0303 0203 0101 0203 0104 0202 0303 0203 0404 0303 0202 0404 0102 0202 0203 0203 0000 0404 0204 0404 0104 0404 0203 0104 0303 0303 0203 0104 0101 0202 0104 0303 0304 0202 0304 0303 0404 0404 0404 0404 0104 0303 0202 0104 0101 0102 0101 0101 0404 0303 0000 0101 0303 0303 0303 0203 0202 0104 0101 0101 0404 0102 0303 0102 0104 0101
8_WMTY12b079 ,  0202 0101 0101 0101 0101 0101 0101 0104 0202 0104 0304 0203 0204 0101 0404 0203 0104 0203 0204 0101 0404 0202 0104 0304 0101 0203 0202 0104 0303 0203 0101 0203 0104 0202 0304 0203 0404 0303 0203 0404 0102 0202 0303 0303 0000 0404 0202 0404 0104 0101 0203 0104 0303 0303 0203 0404 0104 0203 0104 0202 0404 0202 0404 0303 0404 0404 0404 0404 0104 0303 0202 0101 0101 0102 0101 0404 0404 0303 0000 0101 0202 0202 0203 0202 0202 0104 0104 0102 0101 0102 0203 0101 0104 0101
8_WMTY12b080 ,  0202 0101 0101 0101 0104 0101 0101 0404 0203 0104 0304 0202 0204 0101 0404 0203 0404 0303 0404 0101 0404 0203 0104 0303 0101 0203 0203 0101 0203 0203 0101 0303 0404 0202 0303 0303 0404 0202 0202 0404 0101 0202 0303 0203 0000 0404 0202 0101 0404 0104 0202 0104 0303 0303 0202 0404 0101 0203 0101 0202 0303 0202 0404 0303 0404 0304 0404 0104 0101 0203 0202 0101 0104 0101 0101 0404 0404 0303 0000 0101 0303 0203 0303 0203 0202 0101 0404 0202 0101 0102 0303 0102 0101 0101
8_WMTY12b081 ,  0203 0101 0104 0101 0104 0104 0101 0404 0203 0104 0404 0203 0202 0101 0404 0303 0404 0303 0204 0101 0303 0202 0104 0303 0101 0303 0303 0101 0303 0202 0101 0303 0104 0202 0304 0203 0404 0203 0202 0404 0102 0203 0202 0203 0000 0404 0202 0404 0101 0404 0203 0101 0203 0303 0203 0404 0404 0303 0404 0202 0404 0202 0304 0303 0404 0404 0104 0104 0404 0303 0202 0101 0101 0102 0101 0104 0104 0303 0000 0101 0203 0202 0202 0203 0202 0101 0404 0102 0104 0101 0303 0102 0101 0101
8_WMTY12b082 ,  0202 0102 0404 0101 0104 0101 0101 0404 0203 0104 0304 0203 0204 0101 0404 0202 0104 0303 0404 0104 0404 0202 0404 0404 0104 0303 0203 0104 0303 0202 0101 0203 0104 0202 0303 0303 0404 0203 0202 0404 0202 0202 0303 0303 0000 0404 0404 0104 0104 0404 0203 0404 0303 0203 0202 0104 0104 0202 0104 0202 0404 0202 0404 0303 0404 0404 0104 0404 0104 0203 0203 0101 0101 0101 0101 0404 0104 0203 0000 0101 0303 0203 0203 0303 0202 0101 0404 0102 0104 0202 0203 0101 0101 0404
8_WMTY12b083 ,  0202 0101 0101 0101 0104 0104 0101 0404 0202 0101 0404 0203 0202 0101 0104 0303 0404 0303 0204 0101 0404 0203 0104 0404 0104 0303 0303 0101 0303 0303 0101 0303 0404 0202 0304 0303 0404 0303 0202 0404 0102 0202 0303 0202 0000 0404 0404 0104 0101 0104 0203 0104 0303 0303 0202 0101 0104 0203 0101 0303 0304 0202 0304 0303 0404 0404 0104 0104 0101 0303 0202 0101 0101 0102 0104 0104 0101 0303 0000 0101 0203 0202 0303 0203 0204 0104 0404 0101 0101 0101 0202 0101 0104 0404
8_WMTY12b084 ,  0202 0102 0101 0101 0404 0104 0104 0104 0203 0404 0404 0303 0404 0101 0404 0202 0404 0303 0404 0104 0404 0202 0404 0303 0101 0203 0303 0101 0303 0303 0101 0203 0101 0202 0304 0203 0404 0303 0203 0104 0202 0202 0203 0203 0000 0404 0204 0101 0104 0104 0303 0104 0303 0303 0303 0404 0101 0203 0404 0203 0304 0202 0404 0303 0404 0404 0104 0404 0101 0303 0202 0101 0101 0202 0101 0404 0404 0303 0000 0101 0203 0203 0202 0203 0204 0104 0404 0101 0104 0102 0303 0101 0404 0101
8_WMTY12b085 ,  0203 0202 0104 0101 0404 0101 0104 0404 0202 0404 0304 0203 0204 0101 0104 0303 0104 0303 0202 0101 0404 0203 0101 0303 0101 0303 0202 0101 0303 0203 0101 0203 0104 0202 0304 0303 0404 0303 0202 0104 0102 0203 0203 0203 0000 0404 0204 0104 0101 0404 0303 0104 0303 0303 0202 0404 0104 0203 0101 0303 0404 0202 0304 0303 0404 0404 0404 0404 0104 0203 0202 0104 0101 0101 0104 0404 0104 0303 0000 0101 0203 0202 0203 0203 0204 0101 0104 0202 0101 0101 0203 0101 0101 0101
8_WMTY12b086 ,  0203 0101 0404 0102 0404 0104 0101 0404 0203 0404 0303 0303 0202 0101 0404 0203 0104 0303 0204 0101 0304 0202 0104 0304 0101 0203 0303 0104 0303 0203 0104 0303 0104 0303 0304 0203 0404 0203 0203 0104 0102 0203 0303 0303 0000 0404 0202 0104 0101 0101 0203 0104 0303 0203 0202 0104 0101 0203 0404 0203 0304 0202 0404 0303 0404 0304 0104 0404 0104 0303 0202 0104 0101 0102 0101 0101 0404 0303 0000 0102 0203 0202 0203 0303 0202 0101 0104 0101 0104 0101 0303 0101 0101 0104
8_WMTY12b087 ,  0202 0102 0104 0102 0104 0104 0104 0404 0202 0104 0404 0303 0204 0101 0404 0303 0404 0303 0202 0101 0404 0202 0101 0404 0104 0203 0303 0104 0303 0203 0101 0303 0104 0203 0304 0303 0404 0203 0203 0101 0102 0202 0303 0203 0000 0404 0204 0104 0101 0404 0203 0404 0303 0203 0203 0101 0101 0203 0404 0202 0404 0202 0304 0303 0104 0304 0404 0404 0101 0303 0202 0101 0101 0202 0101 0104 0404 0303 0000 0101 0303 0202 0303 0303 0202 0104 0404 0102 0104 0202 0202 0101 0104 0101
8_WMTY12b088 ,  0202 0101 0104 0101 0404 0404 0101 0104 0202 0104 0303 0303 0204 0101 0404 0203 0101 0203 0404 0101 0303 0203 0104 0404 0101 0303 0303 0104 0303 0303 0104 0303 0404 0303 0304 0303 0404 0203 0203 0101 0102 0203 0303 0303 0000 0404 0202 0104 0104 0104 0202 0101 0303 0303 0202 0404 0101 0203 0104 0202 0404 0202 0404 0203 0104 0304 0101 0404 0101 0203 0202 0104 0101 0101 0104 0404 0404 0303 0000 0101 0303 0203 0303 0303 0204 0104 0104 0102 0104 0102 0203 0102 0104 0101
8_WMTY12b089 ,  0202 0101 0104 0101 0404 0104 0104 0404 0202 0404 0303 0203 0204 0101 0104 0203 0104 0203 0204 0404 0304 0203 0101 0304 0101 0203 0203 0101 0303 0303 0101 0303 0101 0202 0404 0303 0404 0203 0202 0404 0102 0202 0303 0303 0000 0404 0204 0104 0104 0101 0202 0404 0303 0303 0203 0101 0104 0202 0101 0203 0304 0202 0404 0303 0404 0304 0101 0404 0101 0303 0202 0104 0101 0102 0101 0104 0104 0303 0000 0101 0303 0203 0303 0203 0202 0101 0404 0102 0404 0102 0203 0101 0101 0104
8_WMTY12b090 ,  0202 0102 0404 0101 0101 0404 0104 0404 0303 0104 0303 0203 0204 0101 0404 0203 0104 0203 0404 0101 0404 0303 0101 0303 0104 0303 0303 0101 0203 0203 0101 0203 0104 0202 0303 0203 0404 0203 0203 0404 0102 0303 0203 0202 0000 0404 0204 0101 0104 0101 0203 0104 0303 0202 0203 0404 0101 0203 0104 0203 0404 0202 0304 0303 0404 0304 0404 0404 0101 0303 0202 0101 0101 0101 0101 0404 0104 0303 0000 0102 0303 0203 0203 0202 0202 0104 0104 0102 0404 0101 0303 0101 0404 0404
Pop
9_HADR192701 ,  0202 0102 0104 0101 0104 0104 0101 0104 0202 0104 0404 0202 0204 0101 0404 0203 0104 0203 0404 0104 0304 0202 0404 0304 0101 0303 0303 0101 0303 0303 0101 0303 0404 0203 0304 0202 0404 0203 0202 0104 0102 0202 0303 0203 0303 0000 0204 0404 0104 0104 0203 0104 0303 0303 0202 0101 0101 0203 0104 0203 0304 0202 0404 0303 0104 0304 0104 0404 0104 0203 0203 0104 0101 0102 0101 0000 0104 0303 0303 0101 0303 0203 0202 0203 0204 0104 0404 0102 0101 0102 0202 0101 0101 0101
9_HADR192702 ,  0202 0101 0101 0102 0104 0104 0101 0104 0203 0101 0304 0202 0404 0101 0404 0203 0404 0303 0404 0101 0404 0202 0404 0304 0101 0203 0303 0101 0303 0203 0101 0203 0104 0203 0303 0303 0404 0303 0202 0101 0102 0202 0203 0203 0303 0404 0202 0104 0404 0404 0202 0104 0203 0202 0203 0104 0101 0203 0104 0203 0304 0202 0404 0203 0404 0304 0104 0404 0101 0303 0203 0104 0101 0102 0101 0404 0404 0303 0303 0101 0303 0203 0203 0202 0202 0104 0404 0101 0404 0202 0303 0102 0104 0101
9_HADR192703 ,  0203 0101 0101 0101 0104 0101 0404 0404 0203 0104 0303 0303 0202 0101 0404 0203 0104 0303 0204 0104 0304 0202 0104 0303 0104 0303 0203 0104 0203 0303 0101 0203 0104 0203 0303 0303 0404 0303 0202 0404 0102 0202 0303 0203 0303 0404 0404 0101 0104 0404 0203 0104 0203 0303 0203 0404 0404 0202 0404 0202 0404 0202 0404 0303 0404 0304 0404 0101 0104 0203 0203 0101 0101 0101 0101 0104 0104 0303 0203 0101 0202 0202 0303 0202 0202 0104 0404 0102 0104 0202 0303 0101 0104 0404
9_HADR192704 ,  0202 0102 0101 0101 0104 0404 0104 0104 0202 0101 0303 0203 0204 0101 0404 0203 0404 0303 0204 0101 0303 0202 0104 0304 0101 0303 0203 0104 0303 0203 0104 0303 0404 0203 0303 0203 0404 0203 0202 0404 0202 0202 0203 0303 0303 0404 0202 0104 0104 0404 0303 0104 0303 0303 0203 0104 0104 0303 0104 0203 0303 0202 0304 0303 0404 0404 0104 0404 0404 0203 0202 0101 0101 0102 0101 0404 0104 0303 0303 0101 0202 0203 0203 0203 0202 0104 0404 0101 0101 0202 0303 0102 0404 0104
9_HADR192707 ,  0202 0101 0104 0102 0404 0101 0101 0404 0203 0404 0303 0202 0202 0104 0404 0303 0104 0303 0204 0101 0404 0202 0404 0303 0101 0203 0303 0101 0303 0303 0101 0303 0104 0202 0303 0203 0000 0203 0202 0101 0102 0202 0303 0202 0000 0404 0404 0104 0101 0404 0202 0104 0202 0303 0202 0404 0104 0202 0104 0202 0304 0202 0404 0303 0404 0303 0104 0404 0101 0203 0202 0104 0104 0101 0101 0404 0104 0303 0000 0000 0202 0000 0203 0203 0204 0101 0404 0101 0404 0102 0303 0101 0404 0101
9_HADR192708 ,  0202 0102 0101 0101 0104 0404 0404 0000 0303 0404 0303 0202 0204 0101 0404 0203 0104 0303 0204 0101 0404 0202 0104 0304 0101 0202 0303 0101 0303 0303 0101 0303 0404 0303 0304 0303 0404 0202 0203 0404 0202 0203 0303 0203 0000 0000 0204 0101 0404 0404 0203 0104 0203 0203 0202 0104 0104 0203 0104 0303 0303 0202 0404 0303 0404 0303 0104 0404 0104 0303 0303 0101 0101 0102 0101 0404 0404 0303 0000 0101 0303 0203 0303 0203 0204 0101 0104 0101 0404 0202 0203 0101 0104 0104
9_HADR192716 ,  0202 0101 0101 0101 0404 0101 0104 0404 0202 0404 0304 0202 0204 0104 0404 0203 0104 0303 0404 0101 0404 0203 0104 0404 0101 0303 0303 0104 0303 0303 0104 0303 0404 0203 0304 0303 0404 0203 0202 0404 0102 0202 0203 0203 0303 0404 0204 0101 0104 0104 0203 0404 0303 0303 0000 0404 0101 0203 0101 0303 0304 0202 0404 0303 0104 0404 0404 0404 0104 0303 0202 0104 0101 0101 0104 0404 0104 0303 0303 0202 0203 0203 0303 0202 0202 0104 0104 0102 0404 0202 0303 0101 0101 0104
9_HADR192718 ,  0202 0101 0101 0102 0104 0404 0101 0404 0203 0101 0304 0203 0204 0101 0404 0303 0101 0303 0204 0101 0304 0203 0104 0304 0104 0203 0303 0101 0303 0303 0101 0203 0404 0203 0304 0203 0404 0203 0202 0104 0202 0203 0303 0202 0303 0104 0204 0104 0104 0104 0202 0104 0203 0303 0203 0104 0104 0203 0404 0202 0304 0202 0404 0303 0404 0304 0404 0104 0101 0202 0202 0101 0101 0101 0104 0101 0404 0303 0303 0101 0303 0203 0203 0202 0202 0101 0404 0101 0104 0202 0203 0101 0104 0101
9_HADR192719 ,  0203 0102 0404 0101 0104 0104 0101 0404 0203 0101 0304 0202 0404 0101 0404 0303 0404 0303 0204 0101 0304 0202 0101 0304 0104 0303 0303 0101 0303 0303 0104 0303 0104 0303 0404 0303 0404 0303 0203 0404 0202 0202 0202 0303 0303 0404 0204 0404 0104 0101 0203 0104 0203 0303 0203 0104 0104 0303 0101 0202 0303 0202 0304 0000 0404 0304 0101 0104 0404 0303 0202 0104 0101 0102 0101 0101 0104 0303 0303 0101 0303 0203 0203 0202 0202 0104 0404 0102 0404 0102 0202 0101 0104 0101
9_HADR192721 ,  0202 0101 0104 0102 0104 0104 0404 0404 0303 0404 0304 0202 0404 0101 0104 0202 0104 0303 0202 0101 0304 0203 0104 0304 0101 0203 0202 0101 0303 0203 0101 0303 0101 0203 0303 0203 0404 0203 0202 0104 0202 0203 0303 0202 0303 0404 0404 0404 0104 0104 0202 0101 0203 0203 0202 0101 0101 0202 0104 0303 0303 0202 0404 0303 0104 0404 0404 0104 0104 0203 0203 0101 0101 0101 0104 0104 0404 0303 0303 0101 0203 0203 0203 0203 0202 0104 0404 0102 0101 0102 0303 0101 0104 0101
9_HADR192722 ,  0202 0101 0404 0101 0104 0101 0101 0104 0203 0101 0304 0202 0202 0101 0404 0303 0101 0303 0404 0104 0404 0203 0404 0304 0404 0202 0303 0404 0303 0303 0101 0203 0101 0203 0303 0202 0404 0203 0202 0404 0202 0202 0303 0303 0203 0104 0202 0101 0101 0101 0202 0404 0202 0203 0202 0404 0101 0203 0104 0203 0303 0202 0404 0303 0104 0404 0101 0404 0104 0203 0202 0104 0101 0101 0101 0000 0101 0303 0203 0101 0303 0203 0303 0202 0202 0104 0104 0101 0404 0102 0203 0101 0104 0404
9_HADR192727 ,  0202 0101 0404 0102 0000 0101 0101 0104 0202 0101 0304 0202 0202 0101 0404 0303 0104 0303 0404 0104 0404 0202 0404 0304 0404 0203 0303 0404 0303 0303 0101 0203 0101 0202 0303 0203 0404 0203 0202 0404 0202 0202 0303 0303 0000 0000 0202 0101 0101 0101 0202 0404 0202 0203 0202 0104 0101 0203 0104 0203 0304 0202 0404 0303 0104 0404 0101 0404 0104 0203 0202 0104 0101 0101 0101 0404 0104 0303 0000 0101 0303 0203 0303 0202 0202 0404 0104 0101 0404 0102 0203 0101 0104 0404
9_HADR192729 ,  0202 0202 0000 0101 0000 0104 0101 0404 0202 0101 0404 0203 0404 0101 0404 0303 0404 0000 0204 0104 0404 0000 0404 0304 0404 0303 0000 0104 0303 0303 0101 0303 0404 0202 0303 0000 0404 0303 0303 0404 0202 0203 0303 0303 0000 0000 0202 0101 0101 0404 0202 0404 0000 0202 0303 0101 0101 0202 0101 0202 0404 0202 0000 0203 0104 0404 0104 0000 0404 0202 0202 0000 0104 0102 0104 0000 0404 0000 0000 0202 0203 0000 0202 0203 0202 0101 0404 0101 0101 0102 0303 0101 0000 0101
9_HADR192731 ,  0203 0101 0000 0101 0101 0404 0404 0404 0303 0104 0304 0202 0202 0101 0404 0202 0404 0303 0204 0101 0304 0202 0000 0303 0101 0303 0303 0101 0303 0000 0101 0303 0000 0202 0303 0202 0404 0303 0000 0404 0202 0202 0203 0303 0000 0000 0204 0404 0104 0404 0203 0000 0303 0303 0000 0101 0101 0202 0101 0202 0404 0202 0404 0303 0404 0304 0000 0000 0101 0303 0202 0101 0104 0101 0104 0000 0101 0303 0000 0101 0202 0202 0203 0000 0404 0101 0404 0101 0404 0102 0303 0101 0101 0000
9_HADR192739 ,  0202 0102 0101 0101 0101 0104 0101 0101 0202 0101 0304 0202 0000 0101 0404 0303 0000 0303 0000 0101 0404 0000 0000 0304 0101 0203 0000 0101 0303 0203 0000 0303 0404 0202 0303 0202 0000 0203 0303 0000 0102 0202 0303 0202 0000 0404 0204 0404 0404 0101 0203 0101 0303 0303 0202 0404 0101 0203 0104 0303 0304 0202 0404 0303 0104 0404 0404 0000 0404 0000 0203 0104 0104 0202 0101 0000 0101 0303 0000 0101 0303 0203 0303 0203 0202 0101 0404 0000 0104 0101 0303 0000 0104 0000
9_HADR192741 ,  0202 0101 0104 0102 0404 0101 0101 0404 0203 0404 0000 0202 0202 0104 0404 0303 0104 0303 0204 0101 0404 0000 0404 0303 0101 0203 0303 0101 0303 0303 0101 0303 0104 0202 0303 0203 0404 0203 0202 0000 0102 0202 0303 0202 0000 0404 0404 0104 0101 0404 0000 0104 0202 0303 0202 0404 0104 0202 0104 0202 0304 0202 0404 0303 0404 0000 0104 0404 0101 0203 0202 0104 0104 0101 0101 0104 0104 0303 0000 0102 0202 0203 0203 0203 0204 0101 0404 0101 0404 0102 0303 0101 0000 0000
9_HADR192743 ,  0202 0102 0404 0202 0104 0101 0104 0404 0202 0101 0304 0202 0404 0101 0404 0202 0104 0303 0204 0104 0404 0203 0104 0304 0101 0303 0303 0101 0303 0202 0101 0202 0104 0203 0304 0202 0404 0303 0203 0404 0101 0202 0303 0203 0000 0404 0202 0404 0104 0101 0203 0104 0303 0303 0203 0404 0101 0202 0101 0000 0404 0202 0304 0203 0104 0304 0101 0404 0104 0203 0203 0101 0101 0102 0101 0104 0404 0303 0000 0102 0203 0202 0203 0203 0204 0101 0404 0102 0104 0102 0203 0101 0104 0101
9_HADR192744 ,  0202 0102 0101 0101 0404 0104 0104 0404 0202 0101 0304 0203 0204 0101 0404 0303 0404 0303 0404 0101 0304 0202 0404 0404 0101 0303 0303 0101 0303 0202 0104 0303 0404 0202 0304 0000 0404 0000 0202 0104 0202 0202 0203 0303 0000 0000 0202 0101 0404 0404 0303 0104 0203 0303 0202 0104 0101 0202 0404 0203 0404 0202 0404 0303 0404 0304 0000 0104 0000 0202 0203 0101 0101 0101 0104 0104 0404 0303 0000 0101 0303 0203 0203 0203 0204 0101 0104 0101 0104 0102 0203 0102 0101 0101
9_HADR192745 ,  0202 0102 0404 0101 0104 0101 0104 0404 0202 0104 0303 0000 0000 0101 0404 0303 0404 0000 0204 0101 0404 0202 0404 0404 0404 0303 0303 0101 0303 0202 0101 0303 0104 0203 0303 0202 0104 0303 0202 0000 0102 0203 0303 0203 0000 0000 0204 0101 0101 0101 0202 0101 0303 0203 0000 0404 0101 0203 0404 0202 0303 0202 0404 0203 0104 0304 0104 0404 0404 0000 0203 0101 0101 0101 0101 0000 0404 0303 0000 0101 0303 0202 0303 0303 0204 0101 0104 0102 0404 0101 0303 0101 0101 0104
9_HADR192748 ,  0202 0101 0101 0101 0404 0101 0101 0101 0203 0404 0304 0303 0204 0101 0404 0303 0104 0000 0404 0101 0304 0202 0404 0303 0101 0202 0303 0101 0303 0203 0104 0203 0104 0202 0303 0303 0104 0303 0203 0404 0102 0203 0303 0203 0000 0000 0404 0000 0000 0104 0202 0104 0303 0303 0202 0404 0101 0303 0101 0203 0404 0202 0404 0000 0404 0304 0104 0104 0404 0303 0202 0101 0104 0202 0104 0404 0104 0303 0000 0101 0303 0203 0303 0303 0202 0104 0101 0202 0104 0102 0202 0102 0104 0000
9_HADR192749 ,  0202 0102 0104 0000 0000 0104 0101 0404 0303 0104 0304 0303 0202 0101 0404 0303 0104 0303 0204 0101 0304 0203 0404 0404 0104 0203 0303 0104 0303 0000 0101 0303 0101 0202 0303 0303 0104 0303 0000 0404 0101 0202 0203 0203 0000 0000 0404 0101 0101 0101 0203 0000 0203 0203 0202 0104 0101 0203 0404 0202 0303 0202 0404 0303 0104 0303 0101 0404 0101 0203 0202 0101 0404 0101 0104 0101 0104 0303 0000 0101 0203 0303 0303 0202 0204 0101 0404 0202 0104 0102 0303 0101 0104 0101
Pop
10_HION192603 ,  0203 0101 0101 0202 0404 0404 0104 0404 0202 0404 0304 0203 0404 0101 0404 0303 0101 0303 0204 0101 0404 0203 0104 0304 0404 0203 0303 0104 0303 0303 0104 0303 0404 0202 0304 0203 0404 0303 0203 0404 0102 0202 0303 0303 0303 0404 0202 0101 0101 0104 0203 0104 0303 0303 0202 0404 0104 0202 0101 0203 0304 0202 0404 0203 0404 0404 0104 0404 0000 0203 0202 0104 0104 0101 0101 0101 0104 0203 0303 0101 0203 0202 0303 0202 0204 0101 0404 0101 0404 0102 0303 0101 0104 0404
10_HION192604 ,  0202 0102 0101 0102 0104 0101 0101 0104 0203 0404 0303 0202 0204 0101 0404 0303 0104 0203 0404 0104 0304 0203 0104 0303 0101 0203 0203 0101 0303 0303 0101 0303 0404 0303 0303 0303 0104 0203 0202 0404 0202 0202 0303 0203 0303 0101 0204 0404 0104 0404 0203 0104 0303 0303 0203 0404 0101 0203 0104 0203 0303 0202 0404 0303 0404 0304 0404 0404 0101 0203 0203 0104 0404 0102 0101 0404 0104 0203 0303 0102 0303 0203 0303 0203 0204 0101 0404 0102 0104 0202 0303 0101 0404 0104
10_HION192606 ,  0202 0101 0104 0101 0104 0101 0101 0404 0203 0404 0304 0203 0404 0104 0404 0303 0404 0303 0404 0101 0304 0202 0404 0304 0104 0303 0303 0101 0303 0203 0101 0303 0104 0203 0303 0303 0104 0303 0202 0104 0102 0202 0303 0303 0303 0404 0204 0404 0101 0404 0202 0104 0303 0303 0202 0404 0104 0203 0104 0203 0404 0202 0404 0303 0404 0404 0104 0104 0104 0203 0202 0101 0101 0101 0104 0404 0404 0303 0303 0102 0202 0202 0203 0203 0202 0404 0404 0101 0104 0101 0303 0101 0104 0101
10_HION192607 ,  0202 0102 0104 0101 0404 0404 0404 0104 0203 0104 0303 0203 0404 0101 0404 0303 0104 0303 0204 0101 0404 0202 0101 0304 0101 0303 0303 0101 0303 0203 0101 0303 0101 0202 0303 0203 0404 0203 0202 0404 0202 0203 0203 0203 0303 0404 0404 0104 0101 0104 0202 0104 0303 0303 0202 0104 0104 0203 0101 0203 0404 0202 0404 0303 0404 0304 0104 0404 0104 0303 0202 0101 0104 0101 0101 0404 0404 0203 0303 0101 0303 0203 0303 0203 0202 0104 0404 0101 0104 0102 0303 0102 0101 0101
10_HION192608 ,  0202 0102 0104 0101 0404 0104 0101 0404 0202 0404 0303 0203 0202 0101 0404 0303 0404 0303 0204 0101 0404 0202 0404 0304 0101 0203 0303 0101 0203 0203 0101 0303 0101 0203 0303 0303 0404 0203 0203 0104 0202 0202 0303 0203 0303 0104 0204 0104 0104 0104 0203 0404 0303 0203 0202 0404 0101 0203 0404 0202 0404 0202 0304 0303 0404 0404 0101 0404 0104 0203 0203 0104 0104 0101 0101 0101 0104 0303 0303 0102 0303 0203 0303 0203 0404 0104 0404 0102 0101 0102 0303 0101 0404 0101
10_HION192609 ,  0202 0202 0104 0101 0104 0101 0104 0104 0202 0101 0303 0000 0204 0101 0104 0203 0104 0303 0404 0104 0404 0202 0104 0304 0104 0203 0203 0101 0303 0203 0101 0303 0104 0303 0404 0303 0404 0203 0203 0404 0102 0203 0303 0203 0303 0404 0202 0104 0101 0404 0203 0104 0203 0303 0203 0404 0101 0202 0104 0203 0303 0202 0404 0203 0101 0404 0104 0000 0404 0203 0202 0104 0101 0101 0104 0104 0404 0303 0303 0101 0303 0202 0303 0203 0202 0101 0404 0101 0104 0102 0303 0101 0101 0101
10_HION192610 ,  0203 0101 0104 0101 0404 0404 0101 0104 0202 0101 0303 0203 0404 0101 0104 0303 0101 0303 0404 0101 0404 0202 0404 0303 0104 0203 0203 0101 0303 0303 0101 0303 0404 0203 0303 0203 0404 0303 0202 0404 0202 0203 0303 0303 0303 0404 0404 0101 0101 0000 0203 0104 0303 0303 0202 0101 0104 0303 0404 0203 0404 0202 0404 0303 0404 0304 0404 0404 0404 0203 0303 0101 0101 0101 0101 0104 0101 0303 0303 0101 0303 0202 0203 0203 0202 0101 0104 0102 0404 0202 0303 0102 0104 0101
10_HION192611 ,  0202 0102 0101 0101 0404 0000 0101 0104 0202 0404 0404 0203 0404 0101 0104 0303 0104 0303 0204 0101 0304 0000 0101 0304 0104 0303 0303 0104 0202 0303 0101 0303 0404 0202 0303 0203 0404 0202 0202 0104 0102 0202 0303 0203 0303 0404 0404 0101 0101 0104 0203 0404 0303 0303 0202 0404 0101 0203 0104 0303 0404 0202 0404 0303 0404 0304 0104 0404 0404 0203 0203 0101 0101 0101 0104 0101 0404 0303 0303 0000 0203 0203 0203 0202 0000 0104 0104 0102 0104 0202 0303 0102 0104 0404
10_HION192612 ,  0202 0102 0104 0101 0101 0101 0104 0404 0303 0101 0303 0203 0202 0101 0404 0203 0404 0303 0404 0101 0404 0202 0104 0303 0104 0303 0303 0101 0203 0303 0104 0203 0404 0202 0304 0203 0404 0203 0202 0404 0102 0203 0303 0303 0303 0404 0204 0404 0104 0404 0203 0404 0303 0303 0202 0104 0101 0203 0404 0303 0304 0202 0404 0303 0404 0304 0101 0404 0101 0303 0203 0104 0101 0101 0101 0404 0404 0303 0303 0101 0303 0202 0202 0303 0202 0104 0404 0101 0101 0101 0303 0101 0101 0104
10_HION192613 ,  0202 0102 0104 0101 0104 0101 0104 0404 0000 0101 0303 0202 0404 0101 0404 0303 0000 0303 0404 0101 0404 0202 0101 0303 0101 0303 0303 0101 0303 0303 0101 0303 0101 0202 0000 0303 0104 0303 0202 0104 0102 0202 0303 0000 0303 0404 0404 0104 0000 0104 0202 0101 0303 0203 0202 0404 0101 0303 0104 0202 0404 0202 0404 0303 0404 0303 0104 0404 0101 0203 0202 0404 0104 0102 0101 0404 0101 0303 0303 0101 0203 0202 0303 0202 0000 0101 0404 0101 0101 0102 0303 0101 0000 0101
10_HION192614 ,  0203 0101 0104 0101 0104 0101 0104 0104 0202 0104 0304 0202 0204 0101 0404 0203 0104 0303 0202 0101 0304 0203 0404 0404 0101 0303 0303 0101 0303 0203 0101 0303 0104 0203 0304 0202 0404 0203 0202 0404 0102 0202 0203 0203 0303 0404 0204 0101 0104 0404 0303 0104 0303 0303 0202 0404 0101 0303 0101 0303 0304 0202 0304 0303 0104 0304 0404 0404 0404 0203 0202 0101 0104 0101 0101 0104 0101 0303 0303 0101 0303 0203 0203 0203 0204 0101 0104 0102 0404 0102 0303 0101 0101 0101
10_HION192615 ,  0202 0101 0104 0102 0104 0404 0104 0404 0202 0104 0303 0203 0202 0101 0404 0303 0104 0303 0204 0101 0404 0202 0104 0303 0101 0303 0303 0104 0203 0303 0404 0303 0104 0203 0303 0303 0404 0203 0202 0104 0102 0203 0303 0203 0303 0404 0404 0104 0104 0101 0202 0104 0303 0303 0203 0404 0104 0202 0104 0202 0404 0202 0404 0303 0404 0404 0104 0104 0101 0303 0202 0101 0101 0102 0101 0104 0104 0303 0303 0102 0303 0203 0303 0203 0202 0104 0404 0101 0404 0102 0303 0102 0104 0101
10_HION192616 ,  0203 0101 0404 0101 0404 0104 0404 0404 0202 0404 0303 0202 0404 0101 0404 0303 0101 0303 0404 0104 0404 0202 0104 0303 0101 0202 0203 0101 0303 0203 0101 0203 0104 0303 0303 0303 0404 0203 0202 0404 0102 0303 0303 0203 0303 0404 0204 0104 0101 0104 0203 0104 0303 0303 0303 0101 0101 0203 0104 0202 0404 0202 0404 0000 0104 0304 0104 0104 0101 0303 0203 0101 0101 0101 0101 0404 0404 0203 0303 0101 0303 0203 0303 0203 0202 0101 0101 0101 0104 0202 0203 0101 0104 0101
10_HION192617 ,  0202 0202 0104 0101 0104 0104 0101 0104 0202 0101 0303 0202 0404 0101 0404 0303 0404 0203 0404 0101 0304 0202 0404 0304 0101 0303 0303 0101 0303 0203 0101 0303 0101 0202 0303 0303 0404 0203 0202 0404 0202 0202 0303 0303 0303 0404 0204 0101 0101 0104 0203 0101 0203 0203 0203 0404 0101 0202 0104 0203 0404 0202 0304 0303 0404 0304 0404 0404 0104 0203 0203 0104 0104 0101 0104 0404 0101 0303 0303 0102 0203 0203 0203 0203 0204 0104 0404 0101 0104 0102 0303 0101 0404 0101
10_HION192618 ,  0202 0102 0104 0101 0104 0101 0101 0104 0203 0404 0304 0202 0404 0101 0404 0203 0104 0203 0204 0104 0404 0202 0104 0404 0104 0303 0203 0104 0203 0303 0104 0303 0404 0202 0303 0203 0104 0203 0202 0404 0102 0202 0203 0202 0303 0404 0204 0104 0101 0101 0203 0104 0203 0303 0202 0104 0104 0303 0101 0202 0404 0202 0304 0303 0104 0304 0104 0104 0104 0303 0202 0101 0101 0101 0101 0404 0404 0303 0203 0102 0203 0202 0203 0303 0204 0404 0104 0102 0104 0102 0303 0101 0104 0101
10_HION192619 ,  0202 0102 0104 0101 0404 0104 0404 0404 0202 0104 0303 0303 0204 0101 0404 0203 0104 0303 0204 0104 0304 0203 0404 0404 0104 0203 0303 0101 0303 0203 0101 0203 0104 0203 0303 0303 0404 0203 0202 0404 0102 0202 0303 0000 0303 0404 0404 0104 0101 0104 0203 0404 0303 0303 0202 0104 0104 0303 0101 0303 0304 0202 0404 0303 0404 0404 0104 0000 0404 0203 0203 0000 0104 0101 0101 0000 0104 0303 0203 0101 0000 0202 0203 0202 0202 0104 0404 0101 0101 0102 0303 0101 0101 0000
10_HION192620 ,  0203 0101 0101 0101 0404 0101 0104 0104 0202 0104 0304 0202 0204 0101 0404 0303 0404 0303 0204 0101 0404 0202 0404 0303 0101 0202 0303 0101 0303 0203 0104 0203 0104 0203 0304 0203 0404 0203 0202 0404 0202 0202 0303 0303 0303 0404 0202 0104 0104 0404 0202 0404 0203 0303 0203 0404 0101 0202 0104 0203 0303 0202 0404 0303 0404 0404 0104 0404 0101 0303 0202 0101 0101 0101 0101 0000 0101 0303 0303 0101 0303 0202 0203 0202 0202 0101 0101 0202 0104 0202 0303 0101 0101 0101
10_HION192621 ,  0202 0101 0101 0101 0104 0104 0104 0404 0202 0104 0404 0303 0404 0101 0404 0303 0104 0303 0404 0104 0404 0202 0104 0304 0101 0303 0303 0101 0303 0202 0101 0203 0404 0202 0303 0203 0404 0303 0203 0404 0102 0202 0303 0203 0303 0404 0204 0404 0104 0404 0202 0101 0303 0303 0202 0101 0101 0303 0104 0202 0404 0202 0404 0203 0404 0404 0404 0404 0101 0203 0202 0104 0104 0101 0104 0404 0101 0303 0303 0101 0303 0202 0303 0303 0204 0101 0404 0101 0101 0101 0203 0101 0404 0104
10_HION192622 ,  0202 0101 0104 0101 0104 0104 0101 0404 0203 0101 0304 0303 0202 0101 0404 0303 0104 0303 0204 0101 0404 0203 0404 0304 0101 0303 0303 0101 0303 0203 0101 0203 0404 0202 0303 0303 0404 0303 0303 0404 0202 0203 0303 0203 0303 0000 0204 0101 0404 0404 0203 0104 0303 0203 0203 0404 0104 0203 0101 0202 0404 0202 0404 0303 0404 0304 0104 0404 0104 0303 0202 0104 0104 0102 0104 0101 0101 0303 0303 0101 0303 0203 0303 0203 0204 0104 0404 0101 0104 0102 0303 0101 0101 0000
10_HION192623 ,  0202 0101 0101 0101 0404 0101 0104 0404 0202 0104 0404 0203 0204 0101 0404 0203 0101 0303 0204 0101 0404 0202 0404 0304 0101 0203 0303 0101 0203 0303 0101 0203 0404 0202 0404 0202 0404 0203 0303 0404 0202 0203 0203 0203 0303 0404 0204 0104 0404 0104 0202 0104 0303 0303 0203 0404 0104 0202 0104 0202 0304 0202 0404 0303 0404 0404 0404 0404 0104 0202 0202 0104 0104 0102 0101 0404 0404 0303 0303 0101 0303 0202 0203 0203 0202 0101 0104 0102 0104 0202 0303 0101 0101 0104
10_HION192624 ,  0202 0102 0101 0102 0104 0104 0101 0404 0202 0404 0303 0202 0204 0104 0404 0303 0104 0303 0404 0101 0404 0203 0104 0304 0104 0303 0303 0101 0303 0303 0101 0303 0404 0202 0304 0303 0404 0203 0202 0104 0202 0203 0203 0303 0303 0404 0204 0104 0404 0104 0202 0104 0303 0203 0203 0104 0404 0203 0104 0203 0303 0202 0404 0303 0101 0304 0104 0404 0101 0203 0202 0101 0101 0101 0104 0404 0404 0303 0203 0101 0303 0203 0203 0203 0202 0101 0404 0101 0104 0202 0303 0101 0101 0104
10_HION192625 ,  0202 0101 0404 0101 0404 0104 0101 0404 0202 0104 0404 0202 0202 0101 0404 0303 0404 0303 0204 0101 0404 0203 0101 0404 0101 0303 0203 0104 0303 0203 0104 0303 0101 0203 0303 0203 0404 0203 0203 0404 0102 0303 0303 0203 0303 0404 0204 0104 0104 0404 0202 0404 0303 0303 0202 0104 0101 0303 0104 0203 0304 0202 0404 0303 0404 0404 0404 0404 0101 0303 0202 0104 0104 0101 0101 0101 0404 0303 0303 0101 0203 0202 0203 0202 0202 0101 0404 0102 0404 0102 0303 0101 0104 0101
10_HION192626 ,  0202 0102 0104 0101 0104 0104 0104 0104 0203 0101 0304 0203 0204 0101 0404 0303 0104 0203 0404 0101 0404 0202 0404 0304 0101 0303 0303 0101 0303 0303 0101 0303 0404 0000 0404 0303 0104 0203 0202 0404 0102 0202 0203 0303 0303 0404 0204 0101 0104 0101 0303 0104 0202 0303 0203 0101 0404 0203 0404 0202 0404 0202 0404 0303 0104 0404 0104 0404 0101 0202 0202 0101 0101 0101 0404 0101 0104 0303 0303 0102 0303 0202 0202 0202 0204 0104 0404 0101 0101 0000 0303 0101 0104 0101
10_HION192627 ,  0202 0101 0104 0101 0101 0104 0101 0404 0303 0404 0303 0202 0202 0404 0404 0303 0404 0303 0204 0101 0304 0202 0104 0304 0101 0203 0203 0104 0303 0203 0104 0203 0404 0202 0303 0203 0404 0202 0203 0104 0202 0202 0303 0203 0303 0404 0204 0104 0101 0101 0203 0404 0303 0303 0203 0404 0101 0202 0104 0203 0303 0202 0404 0303 0404 0304 0404 0404 0104 0303 0202 0101 0404 0102 0104 0104 0104 0303 0303 0101 0203 0203 0203 0303 0202 0101 0104 0101 0101 0101 0303 0101 0101 0104
10_HION192628 ,  0202 0101 0104 0101 0104 0104 0104 0404 0203 0404 0303 0202 0404 0101 0404 0203 0104 0303 0204 0101 0304 0202 0404 0404 0101 0303 0303 0101 0303 0203 0101 0303 0404 0202 0303 0203 0404 0303 0203 0404 0202 0202 0202 0203 0303 0404 0204 0104 0104 0104 0202 0404 0303 0203 0203 0404 0101 0202 0104 0202 0404 0202 0304 0303 0404 0404 0104 0104 0101 0203 0202 0404 0101 0101 0101 0404 0404 0203 0303 0101 0303 0203 0203 0203 0202 0104 0404 0102 0104 0102 0303 0102 0101 0101
10_HION192629 ,  0202 0101 0104 0101 0104 0104 0101 0104 0203 0101 0303 0203 0202 0101 0404 0303 0404 0303 0204 0101 0304 0202 0104 0303 0101 0203 0303 0101 0303 0203 0101 0303 0101 0203 0303 0202 0404 0303 0202 0404 0202 0202 0303 0203 0303 0404 0204 0101 0104 0104 0303 0101 0303 0303 0202 0404 0101 0202 0404 0203 0303 0202 0404 0303 0404 0304 0404 0404 0404 0202 0203 0404 0104 0101 0101 0000 0104 0303 0303 0101 0303 0203 0303 0203 0202 0101 0101 0101 0404 0102 0303 0101 0101 0101
10_HION192632 ,  0202 0101 0101 0101 0104 0101 0101 0404 0203 0101 0404 0203 0204 0101 0404 0303 0404 0303 0204 0101 0404 0203 0404 0304 0101 0203 0303 0101 0303 0203 0101 0303 0104 0202 0303 0303 0104 0202 0202 0404 0202 0202 0303 0303 0303 0404 0204 0101 0101 0404 0202 0104 0202 0203 0202 0101 0101 0203 0404 0203 0404 0202 0404 0303 0404 0404 0104 0404 0404 0202 0203 0101 0104 0102 0101 0101 0404 0303 0203 0101 0303 0202 0203 0203 0404 0104 0404 0101 0104 0202 0303 0101 0104 0101
10_HION192633 ,  0203 0202 0101 0101 0404 0101 0101 0404 0202 0104 0404 0202 0404 0101 0404 0303 0104 0303 0204 0101 0404 0202 0404 0304 0101 0303 0303 0101 0303 0202 0404 0203 0404 0202 0303 0303 0404 0203 0203 0404 0102 0202 0203 0202 0303 0404 0204 0404 0404 0404 0203 0104 0203 0203 0202 0104 0101 0203 0104 0303 0304 0202 0304 0303 0404 0404 0404 0104 0404 0303 0303 0104 0101 0102 0104 0404 0404 0303 0303 0101 0303 0202 0303 0203 0202 0104 0104 0102 0000 0102 0303 0101 0101 0104
10_HION192634 ,  0202 0101 0104 0101 0101 0404 0104 0404 0303 0404 0304 0203 0204 0101 0404 0203 0404 0303 0202 0101 0304 0303 0104 0404 0104 0203 0303 0101 0303 0203 0101 0203 0104 0203 0303 0203 0000 0203 0202 0104 0101 0202 0303 0202 0303 0404 0204 0104 0101 0404 0203 0104 0203 0202 0202 0104 0101 0202 0104 0202 0304 0202 0404 0303 0404 0404 0101 0404 0104 0303 0203 0101 0101 0101 0101 0101 0101 0303 0202 0101 0203 0202 0203 0303 0202 0101 0104 0101 0101 0202 0303 0202 0104 0104
10_HION192635 ,  0202 0101 0104 0101 0101 0104 0104 0104 0202 0404 0304 0203 0204 0101 0104 0203 0101 0303 0204 0101 0304 0202 0101 0404 0101 0303 0202 0101 0303 0202 0104 0303 0404 0202 0303 0303 0404 0303 0202 0104 0102 0202 0303 0203 0303 0404 0202 0104 0104 0104 0203 0104 0303 0303 0203 0104 0104 0203 0101 0203 0304 0202 0404 0303 0404 0404 0104 0404 0104 0303 0202 0101 0104 0101 0101 0104 0104 0303 0303 0101 0202 0202 0303 0202 0204 0101 0404 0101 0101 0101 0303 0101 0104 0101
10_HION192636 ,  0202 0101 0101 0101 0104 0104 0101 0404 0203 0000 0304 0202 0202 0101 0404 0303 0404 0203 0000 0101 0304 0202 0404 0303 0101 0303 0202 0101 0303 0203 0104 0203 0101 0203 0303 0303 0404 0202 0000 0404 0101 0202 0303 0303 0303 0404 0204 0104 0101 0404 0203 0104 0203 0303 0202 0104 0101 0303 0104 0000 0304 0202 0304 0303 0404 0304 0104 0404 0404 0202 0202 0101 0101 0102 0104 0404 0404 0303 0303 0101 0203 0203 0303 0000 0204 0101 0404 0101 0404 0102 0303 0101 0104 0101
10_HION192637 ,  0203 0101 0104 0101 0101 0104 0101 0404 0203 0404 0303 0202 0202 0101 0404 0203 0404 0000 0204 0101 0404 0202 0104 0304 0104 0303 0303 0101 0203 0303 0101 0203 0104 0202 0303 0202 0404 0203 0202 0404 0102 0203 0203 0203 0303 0404 0204 0104 0101 0104 0202 0104 0303 0203 0202 0404 0104 0202 0104 0203 0303 0202 0404 0303 0404 0304 0404 0104 0101 0203 0202 0101 0104 0101 0104 0404 0104 0303 0303 0101 0202 0202 0303 0202 0204 0104 0104 0102 0404 0101 0303 0102 0101 0101
10_HION192638 ,  0202 0101 0101 0101 0104 0104 0101 0404 0202 0101 0404 0202 0404 0101 0404 0303 0404 0203 0204 0104 0404 0202 0404 0303 0101 0203 0303 0101 0303 0202 0104 0203 0104 0203 0303 0203 0404 0303 0202 0104 0102 0202 0303 0203 0303 0404 0204 0104 0101 0104 0203 0101 0203 0303 0202 0404 0104 0303 0104 0203 0304 0202 0304 0303 0404 0404 0101 0404 0101 0203 0203 0104 0101 0101 0101 0404 0404 0303 0303 0101 0303 0202 0203 0203 0204 0104 0404 0101 0104 0101 0303 0101 0101 0101
10_HION192639 ,  0202 0101 0101 0101 0104 0101 0404 0104 0202 0404 0303 0203 0204 0101 0404 0203 0404 0303 0204 0101 0304 0202 0404 0304 0104 0203 0303 0404 0000 0303 0101 0303 0101 0202 0304 0203 0404 0203 0000 0404 0202 0202 0303 0203 0000 0104 0404 0000 0101 0404 0303 0404 0303 0303 0203 0404 0101 0203 0404 0202 0304 0202 0303 0303 0104 0304 0404 0404 0404 0000 0202 0101 0104 0102 0101 0104 0104 0203 0203 0101 0303 0303 0303 0203 0202 0101 0404 0102 0101 0102 0303 0101 0101 0101
10_HION192640 ,  0203 0101 0104 0101 0104 0104 0101 0404 0202 0104 0303 0202 0204 0101 0404 0303 0000 0303 0404 0101 0404 0203 0404 0303 0101 0303 0303 0101 0303 0203 0101 0303 0404 0202 0303 0303 0404 0303 0303 0101 0102 0202 0303 0303 0000 0404 0404 0101 0101 0101 0202 0104 0203 0303 0202 0104 0104 0303 0104 0202 0404 0202 0404 0203 0404 0404 0404 0000 0101 0303 0202 0101 0101 0101 0104 0000 0104 0303 0000 0102 0303 0202 0202 0203 0202 0101 0404 0101 0104 0102 0303 0101 0101 0104
10_HION192641 ,  0202 0101 0101 0101 0101 0104 0104 0404 0202 0101 0304 0202 0404 0101 0404 0203 0404 0203 0404 0104 0303 0202 0104 0303 0104 0303 0303 0404 0303 0203 0101 0303 0404 0202 0304 0303 0404 0303 0202 0404 0102 0202 0303 0203 0303 0404 0202 0104 0104 0101 0303 0104 0303 0203 0303 0104 0101 0203 0104 0202 0404 0202 0304 0303 0404 0304 0104 0101 0101 0203 0202 0101 0104 0101 0101 0404 0104 0303 0303 0101 0202 0202 0203 0203 0202 0404 0404 0102 0404 0202 0303 0101 0104 0101
10_HION192642 ,  0202 0102 0104 0102 0104 0000 0104 0404 0203 0404 0303 0202 0000 0104 0404 0203 0104 0203 0404 0101 0404 0202 0104 0304 0101 0303 0203 0104 0303 0203 0104 0203 0404 0203 0303 0303 0404 0203 0202 0404 0102 0202 0203 0202 0303 0404 0404 0101 0000 0104 0203 0101 0303 0303 0203 0104 0101 0303 0101 0203 0304 0202 0404 0203 0404 0404 0404 0404 0101 0203 0303 0104 0101 0101 0104 0101 0404 0303 0303 0102 0303 0203 0303 0303 0204 0104 0404 0102 0404 0202 0303 0101 0101 0104
10_HION192643 ,  0203 0101 0104 0101 0404 0101 0104 0404 0202 0404 0303 0203 0202 0101 0404 0303 0404 0000 0404 0101 0304 0202 0404 0304 0104 0303 0303 0101 0303 0203 0101 0303 0104 0000 0303 0303 0404 0203 0203 0104 0202 0203 0203 0203 0303 0104 0202 0104 0101 0404 0303 0104 0303 0303 0202 0104 0101 0203 0404 0203 0304 0202 0304 0303 0404 0304 0104 0404 0104 0203 0202 0404 0101 0101 0104 0404 0104 0303 0202 0101 0203 0203 0203 0202 0202 0104 0404 0202 0101 0101 0303 0102 0101 0101
10_HION192644 ,  0202 0102 0101 0101 0104 0104 0104 0404 0202 0404 0404 0303 0202 0104 0404 0303 0101 0303 0404 0101 0404 0202 0404 0404 0104 0203 0303 0101 0303 0203 0104 0203 0101 0202 0303 0303 0404 0203 0202 0404 0202 0203 0303 0203 0303 0404 0202 0104 0104 0104 0202 0101 0000 0303 0202 0104 0101 0202 0104 0203 0304 0202 0404 0303 0101 0000 0104 0404 0404 0203 0203 0000 0104 0102 0101 0404 0404 0303 0303 0101 0203 0202 0203 0303 0202 0101 0404 0102 0404 0102 0303 0101 0404 0104
10_HION192645 ,  0202 0101 0404 0101 0104 0101 0101 0404 0202 0104 0303 0303 0204 0101 0404 0203 0404 0303 0204 0104 0404 0202 0404 0404 0101 0303 0303 0101 0303 0203 0104 0303 0101 0202 0303 0303 0404 0203 0203 0104 0202 0303 0303 0202 0303 0404 0202 0104 0101 0404 0203 0104 0203 0303 0203 0404 0101 0303 0104 0202 0404 0202 0404 0303 0104 0304 0404 0404 0104 0203 0202 0404 0104 0102 0104 0404 0104 0303 0303 0101 0303 0203 0303 0203 0202 0104 0404 0101 0404 0101 0303 0101 0101 0104
10_HION192646 ,  0202 0202 0101 0101 0404 0101 0101 0404 0203 0000 0303 0202 0404 0101 0404 0000 0104 0303 0404 0101 0303 0202 0404 0303 0101 0303 0303 0101 0303 0000 0101 0203 0404 0000 0000 0202 0404 0203 0303 0404 0202 0303 0303 0203 0000 0000 0202 0104 0404 0101 0203 0404 0303 0000 0202 0000 0101 0202 0104 0203 0304 0202 0404 0303 0101 0404 0404 0404 0101 0303 0303 0404 0101 0101 0101 0000 0104 0303 0000 0202 0303 0303 0203 0303 0202 0000 0404 0102 0404 0000 0303 0101 0101 0101
10_HION192647 ,  0202 0102 0101 0101 0404 0101 0104 0404 0303 0104 0404 0203 0204 0101 0404 0303 0404 0303 0204 0101 0404 0202 0104 0303 0404 0303 0303 0104 0303 0203 0101 0303 0404 0203 0304 0303 0104 0303 0202 0104 0102 0203 0303 0303 0303 0404 0204 0104 0104 0104 0202 0101 0303 0203 0202 0104 0101 0203 0104 0203 0304 0202 0404 0203 0404 0404 0104 0404 0404 0303 0202 0104 0104 0101 0104 0404 0101 0303 0303 0101 0203 0202 0203 0202 0202 0104 0404 0102 0104 0202 0303 0101 0104 0101
10_HION192648 ,  0202 0102 0404 0101 0101 0101 0104 0404 0303 0104 0303 0202 0204 0101 0404 0203 0404 0303 0204 0101 0404 0203 0404 0303 0101 0303 0203 0104 0303 0203 0101 0303 0104 0203 0404 0203 0404 0202 0203 0404 0202 0202 0203 0303 0203 0404 0202 0104 0101 0404 0203 0404 0303 0303 0202 0404 0101 0203 0104 0203 0404 0202 0404 0303 0404 0404 0104 0404 0101 0203 0203 0104 0101 0101 0101 0104 0404 0303 0303 0101 0203 0202 0203 0202 0202 0101 0104 0101 0404 0202 0303 0101 0101 0104
10_HION192649 ,  0202 0101 0101 0101 0104 0104 0104 0404 0202 0404 0304 0202 0202 0101 0404 0202 0404 0303 0204 0104 0404 0202 0104 0304 0101 0203 0203 0404 0203 0303 0104 0303 0104 0303 0303 0303 0404 0303 0202 0404 0102 0202 0303 0202 0303 0404 0404 0101 0101 0101 0202 0404 0303 0303 0202 0104 0104 0303 0101 0203 0303 0202 0404 0303 0404 0404 0104 0404 0104 0203 0202 0104 0104 0102 0104 0404 0404 0303 0000 0101 0303 0203 0203 0203 0202 0101 0104 0101 0404 0102 0303 0101 0101 0104
10_HION192650 ,  0202 0102 0104 0101 0404 0101 0101 0404 0202 0404 0404 0202 0202 0101 0404 0203 0104 0303 0204 0101 0404 0203 0404 0303 0101 0203 0203 0101 0303 0203 0101 0303 0404 0202 0303 0303 0404 0203 0202 0104 0202 0203 0203 0303 0303 0404 0202 0404 0101 0404 0202 0404 0303 0303 0202 0104 0101 0303 0101 0202 0304 0202 0404 0303 0104 0404 0404 0404 0104 0202 0202 0104 0104 0101 0101 0404 0404 0303 0303 0102 0303 0202 0203 0203 0202 0101 0404 0202 0104 0102 0303 0101 0404 0404
Pop
11_HTYR191101 ,  0202 0102 0104 0101 0404 0104 0104 0104 0203 0101 0304 0203 0404 0101 0104 0203 0404 0303 0204 0101 0404 0202 0404 0303 0101 0303 0303 0101 0303 0202 0104 0203 0404 0202 0303 0303 0404 0303 0202 0104 0202 0202 0203 0202 0303 0404 0404 0104 0101 0104 0202 0404 0203 0303 0202 0104 0101 0203 0404 0202 0304 0202 0404 0303 0404 0404 0404 0404 0104 0303 0202 0404 0101 0202 0101 0404 0404 0303 0303 0101 0203 0203 0303 0203 0204 0101 0104 0102 0104 0102 0303 0101 0101 0101
11_HTYR191103 ,  0202 0101 0101 0101 0404 0104 0101 0404 0203 0404 0404 0202 0404 0104 0404 0203 0404 0303 0204 0101 0404 0202 0404 0304 0104 0203 0303 0101 0303 0303 0101 0303 0104 0203 0303 0303 0104 0202 0202 0404 0202 0202 0303 0303 0303 0404 0202 0101 0104 0101 0202 0404 0303 0303 0202 0104 0404 0202 0104 0303 0404 0202 0404 0303 0404 0304 0404 0404 0404 0203 0203 0101 0104 0102 0101 0404 0404 0203 0303 0101 0303 0202 0203 0203 0204 0101 0404 0101 0404 0101 0303 0101 0101 0101
11_HTYR191104 ,  0203 0102 0104 0101 0101 0404 0104 0404 0203 0404 0404 0303 0204 0104 0404 0203 0104 0303 0204 0101 0404 0202 0404 0404 0101 0203 0203 0101 0303 0303 0101 0203 0104 0203 0303 0303 0404 0303 0202 0104 0202 0202 0303 0303 0303 0404 0404 0101 0404 0104 0203 0404 0303 0203 0203 0404 0101 0202 0104 0203 0303 0202 0404 0303 0404 0404 0404 0104 0101 0303 0202 0404 0101 0102 0101 0104 0404 0303 0303 0102 0303 0202 0303 0202 0204 0104 0104 0102 0104 0202 0303 0101 0104 0104
11_HTYR191105 ,  0202 0202 0101 0102 0404 0104 0101 0104 0202 0104 0303 0202 0204 0101 0404 0303 0101 0203 0204 0101 0304 0203 0404 0304 0101 0203 0203 0104 0303 0203 0101 0303 0404 0203 0303 0203 0404 0203 0203 0104 0102 0202 0202 0203 0303 0404 0204 0101 0104 0104 0203 0104 0303 0303 0203 0404 0101 0303 0104 0203 0303 0202 0404 0303 0404 0404 0404 0404 0404 0203 0202 0104 0101 0101 0104 0101 0404 0303 0303 0102 0203 0202 0203 0202 0202 0404 0404 0102 0404 0102 0303 0102 0101 0101
11_HTYR191106 ,  0203 0102 0104 0101 0404 0404 0101 0404 0202 0101 0304 0202 0204 0101 0104 0303 0404 0303 0204 0101 0404 0202 0404 0304 0104 0203 0303 0104 0303 0203 0104 0303 0101 0202 0303 0203 0404 0203 0203 0101 0102 0202 0303 0303 0303 0404 0404 0104 0104 0404 0203 0104 0303 0303 0203 0104 0104 0203 0404 0202 0304 0202 0304 0203 0404 0304 0404 0404 0101 0303 0202 0404 0404 0102 0101 0404 0000 0303 0303 0102 0303 0203 0203 0203 0202 0104 0104 0101 0404 0102 0303 0102 0101 0101
11_HTYR191107 ,  0202 0102 0404 0101 0104 0404 0104 0404 0203 0404 0404 0202 0404 0101 0404 0303 0104 0303 0204 0404 0404 0203 0104 0303 0101 0203 0303 0101 0303 0203 0101 0303 0101 0202 0303 0303 0404 0202 0203 0104 0202 0202 0203 0203 0303 0404 0204 0104 0101 0104 0203 0104 0303 0303 0202 0404 0101 0303 0104 0303 0404 0202 0404 0303 0404 0404 0404 0404 0104 0203 0202 0101 0101 0102 0101 0404 0404 0303 0303 0101 0303 0203 0203 0202 0202 0104 0104 0101 0404 0202 0303 0101 0101 0101
11_HTYR191108 ,  0202 0102 0104 0101 0101 0404 0404 0404 0202 0104 0304 0203 0204 0000 0104 0303 0104 0303 0404 0101 0304 0202 0104 0404 0404 0202 0303 0101 0303 0202 0104 0203 0104 0202 0404 0203 0104 0202 0203 0404 0202 0203 0303 0203 0303 0404 0204 0101 0101 0104 0202 0404 0203 0203 0203 0404 0101 0203 0104 0203 0304 0202 0404 0303 0404 0304 0404 0104 0104 0203 0202 0104 0101 0101 0101 0404 0404 0303 0303 0101 0303 0202 0303 0303 0202 0101 0404 0101 0104 0101 0303 0101 0101 0101
11_HTYR191109 ,  0203 0202 0404 0101 0104 0104 0101 0404 0202 0104 0404 0202 0204 0101 0404 0203 0404 0303 0404 0101 0404 0202 0404 0303 0104 0303 0303 0104 0303 0203 0101 0203 0404 0303 0303 0303 0404 0202 0202 0104 0202 0202 0203 0203 0303 0104 0204 0104 0104 0104 0202 0104 0303 0303 0202 0404 0101 0203 0101 0202 0304 0202 0304 0303 0404 0404 0101 0104 0101 0203 0202 0101 0101 0102 0404 0000 0404 0303 0303 0101 0203 0202 0303 0202 0204 0104 0404 0102 0404 0101 0303 0101 0104 0404
11_HTYR191110 ,  0203 0102 0104 0101 0404 0104 0104 0404 0202 0101 0404 0303 0204 0101 0104 0203 0104 0303 0404 0101 0304 0202 0404 0304 0101 0203 0203 0101 0303 0203 0101 0303 0104 0202 0303 0203 0404 0203 0202 0104 0202 0202 0303 0203 0202 0404 0404 0404 0101 0104 0203 0404 0203 0303 0202 0104 0101 0203 0404 0203 0304 0202 0304 0303 0104 0404 0104 0104 0404 0203 0202 0104 0104 0102 0101 0104 0404 0303 0203 0101 0303 0202 0303 0203 0202 0104 0404 0101 0104 0101 0303 0101 0101 0101
11_HTYR191111 ,  0202 0101 0101 0101 0101 0101 0101 0104 0202 0404 0304 0202 0204 0101 0404 0303 0404 0303 0404 0101 0304 0202 0404 0304 0104 0203 0303 0101 0303 0203 0104 0303 0104 0202 0404 0203 0404 0303 0202 0104 0102 0202 0303 0303 0303 0404 0202 0104 0404 0404 0303 0404 0203 0203 0203 0404 0104 0203 0104 0202 0304 0202 0404 0303 0404 0404 0404 0104 0101 0303 0202 0104 0101 0101 0101 0104 0104 0303 0203 0101 0203 0202 0203 0303 0202 0101 0101 0102 0404 0102 0303 0101 0104 0404
11_HTYR191112 ,  0202 0102 0104 0101 0104 0101 0101 0104 0303 0104 0404 0203 0404 0104 0404 0303 0404 0203 0202 0101 0404 0202 0101 0304 0101 0202 0203 0101 0303 0303 0104 0203 0101 0202 0304 0202 0104 0203 0203 0404 0202 0303 0303 0203 0303 0404 0204 0404 0101 0404 0202 0104 0303 0303 0202 0104 0104 0203 0104 0203 0404 0202 0404 0303 0104 0304 0104 0104 0104 0202 0203 0101 0101 0101 0104 0104 0104 0303 0303 0202 0303 0203 0203 0303 0202 0104 0104 0101 0404 0102 0303 0102 0101 0101
11_HTYR191113 ,  0202 0101 0101 0202 0104 0104 0101 0104 0303 0104 0303 0203 0204 0104 0404 0303 0104 0303 0404 0101 0404 0203 0104 0304 0104 0203 0303 0101 0303 0303 0101 0203 0104 0203 0404 0203 0404 0203 0303 0404 0102 0203 0303 0303 0303 0404 0204 0104 0404 0104 0203 0104 0203 0303 0202 0404 0101 0303 0104 0203 0304 0202 0404 0303 0404 0304 0101 0104 0101 0203 0303 0101 0104 0101 0101 0404 0404 0303 0303 0101 0303 0202 0203 0203 0202 0104 0104 0102 0404 0102 0303 0101 0101 0101
11_HTYR191114 ,  0202 0101 0404 0102 0104 0404 0101 0404 0203 0404 0303 0203 0202 0101 0404 0203 0101 0303 0202 0101 0404 0203 0104 0404 0104 0303 0303 0101 0303 0303 0104 0303 0104 0203 0304 0000 0404 0203 0000 0404 0202 0000 0303 0203 0303 0404 0204 0404 0101 0404 0202 0104 0303 0303 0202 0404 0104 0303 0404 0202 0303 0202 0404 0303 0104 0000 0104 0104 0404 0202 0203 0104 0101 0102 0101 0404 0404 0303 0303 0102 0000 0000 0203 0203 0202 0101 0104 0101 0404 0101 0303 0101 0104 0104
11_HTYR191117 ,  0202 0102 0104 0101 0104 0101 0101 0404 0203 0101 0304 0203 0204 0101 0404 0203 0404 0303 0404 0404 0404 0202 0404 0304 0101 0203 0303 0104 0303 0203 0104 0303 0104 0202 0304 0303 0404 0203 0202 0404 0202 0202 0303 0203 0303 0404 0204 0104 0104 0104 0203 0104 0203 0303 0203 0101 0101 0203 0404 0202 0404 0202 0404 0303 0404 0404 0404 0404 0101 0202 0203 0104 0101 0101 0101 0104 0104 0303 0303 0102 0303 0202 0203 0203 0204 0101 0404 0101 0101 0101 0303 0101 0104 0101
11_HTYR191119 ,  0202 0101 0404 0101 0104 0404 0104 0404 0203 0404 0304 0203 0204 0101 0404 0303 0104 0303 0404 0101 0404 0202 0404 0303 0404 0303 0203 0101 0303 0202 0101 0303 0104 0202 0303 0303 0404 0202 0202 0404 0102 0202 0303 0202 0303 0404 0204 0101 0104 0104 0203 0101 0303 0303 0000 0104 0101 0203 0404 0203 0304 0202 0404 0303 0404 0404 0404 0404 0104 0203 0203 0101 0101 0101 0101 0104 0404 0303 0203 0101 0203 0202 0000 0203 0000 0104 0104 0102 0404 0102 0303 0101 0104 0000
11_HTYR191121 ,  0203 0101 0104 0101 0104 0101 0101 0404 0303 0404 0303 0303 0204 0104 0404 0203 0404 0203 0204 0104 0404 0202 0104 0304 0101 0303 0203 0104 0303 0303 0101 0203 0404 0202 0304 0303 0404 0203 0303 0404 0102 0203 0303 0203 0303 0404 0404 0404 0104 0104 0202 0104 0303 0303 0303 0404 0104 0202 0104 0203 0303 0202 0304 0303 0404 0304 0104 0404 0104 0203 0202 0104 0101 0102 0101 0404 0404 0303 0303 0102 0202 0202 0203 0203 0204 0101 0104 0101 0404 0101 0303 0102 0404 0101
11_HTYR191126 ,  0203 0101 0404 0102 0104 0404 0104 0104 0202 0404 0304 0202 0204 0104 0404 0303 0101 0303 0404 0104 0404 0202 0104 0303 0101 0303 0303 0101 0303 0203 0101 0203 0104 0203 0303 0303 0404 0203 0203 0404 0102 0202 0303 0203 0303 0404 0404 0101 0101 0404 0203 0404 0203 0203 0202 0404 0104 0203 0104 0303 0303 0202 0304 0303 0404 0304 0404 0404 0104 0303 0202 0101 0104 0101 0101 0104 0104 0303 0303 0101 0202 0202 0303 0202 0204 0104 0404 0102 0404 0102 0303 0101 0101 0101
11_HTYR191127 ,  0202 0101 0404 0101 0404 0104 0101 0404 0202 0104 0303 0202 0404 0101 0404 0303 0404 0303 0404 0101 0404 0202 0404 0404 0101 0303 0203 0101 0303 0303 0101 0203 0101 0203 0404 0303 0404 0202 0202 0404 0102 0203 0303 0202 0303 0404 0204 0101 0101 0104 0203 0101 0303 0303 0202 0000 0101 0203 0104 0203 0304 0202 0404 0203 0404 0404 0104 0404 0101 0202 0202 0404 0101 0102 0104 0101 0404 0303 0303 0101 0203 0202 0203 0203 0000 0101 0404 0101 0404 0102 0303 0101 0101 0000
11_HTYR191128 ,  0203 0101 0104 0101 0104 0104 0101 0104 0202 0104 0303 0303 0404 0101 0104 0303 0404 0202 0204 0104 0000 0202 0101 0000 0104 0303 0203 0104 0203 0303 0101 0303 0101 0203 0303 0203 0404 0203 0202 0104 0102 0202 0203 0203 0303 0404 0204 0101 0101 0101 0203 0104 0303 0303 0203 0404 0104 0203 0101 0203 0304 0202 0404 0303 0104 0404 0104 0404 0101 0203 0303 0104 0101 0101 0101 0104 0404 0303 0303 0101 0000 0203 0303 0202 0000 0104 0404 0102 0104 0101 0303 0101 0104 0101
11_HTYR191129 ,  0202 0102 0101 0101 0101 0104 0104 0404 0202 0404 0304 0202 0202 0101 0404 0303 0404 0303 0404 0101 0304 0202 0104 0404 0101 0303 0303 0104 0303 0303 0404 0203 0104 0202 0303 0203 0404 0203 0303 0404 0202 0203 0303 0203 0303 0404 0404 0101 0101 0104 0202 0404 0203 0303 0202 0404 0101 0203 0104 0303 0304 0202 0404 0303 0104 0304 0104 0404 0104 0303 0203 0404 0101 0102 0101 0404 0104 0303 0303 0101 0203 0202 0203 0202 0202 0101 0104 0101 0104 0102 0303 0101 0101 0404
11_HTYR191130 ,  0203 0101 0104 0101 0104 0104 0404 0404 0202 0404 0304 0203 0204 0101 0404 0303 0104 0303 0204 0101 0304 0202 0404 0304 0101 0303 0203 0101 0303 0303 0104 0203 0104 0202 0303 0303 0404 0203 0203 0404 0202 0203 0303 0203 0303 0101 0204 0101 0101 0404 0203 0104 0303 0303 0202 0404 0101 0203 0104 0303 0404 0202 0404 0303 0404 0404 0104 0404 0101 0202 0202 0101 0104 0101 0404 0404 0404 0303 0202 0101 0303 0202 0303 0203 0202 0404 0404 0101 0104 0102 0303 0101 0104 0101
11_HTYR191131 ,  0202 0202 0101 0101 0404 0104 0101 0404 0202 0104 0304 0202 0204 0101 0404 0303 0404 0303 0404 0104 0404 0303 0404 0304 0101 0203 0303 0104 0303 0202 0101 0303 0104 0202 0303 0203 0404 0202 0203 0104 0202 0202 0303 0203 0303 0404 0204 0404 0104 0104 0203 0404 0303 0203 0202 0404 0104 0203 0101 0203 0404 0202 0404 0303 0404 0404 0101 0404 0104 0202 0203 0101 0101 0102 0104 0404 0404 0303 0203 0102 0303 0202 0303 0203 0202 0104 0404 0101 0404 0101 0303 0101 0101 0104
11_HTYR191132 ,  0202 0102 0101 0101 0404 0101 0404 0404 0203 0404 0303 0202 0204 0101 0404 0303 0404 0303 0202 0101 0404 0202 0404 0304 0101 0303 0303 0101 0303 0303 0101 0303 0104 0303 0303 0203 0104 0203 0203 0404 0202 0202 0203 0303 0303 0404 0204 0101 0404 0104 0203 0104 0202 0303 0202 0404 0101 0203 0404 0203 0404 0202 0404 0202 0104 0404 0104 0000 0404 0202 0203 0104 0101 0101 0101 0104 0104 0303 0303 0101 0303 0202 0203 0203 0202 0104 0404 0102 0104 0102 0303 0101 0101 0101
11_HTYR191133 ,  0202 0101 0101 0101 0104 0101 0101 0104 0202 0104 0304 0303 0204 0101 0404 0203 0404 0303 0202 0104 0404 0202 0404 0304 0101 0303 0303 0101 0303 0303 0104 0303 0404 0203 0304 0203 0404 0203 0203 0404 0102 0202 0303 0203 0303 0404 0404 0104 0101 0104 0203 0104 0303 0303 0203 0104 0101 0202 0104 0202 0304 0202 0404 0303 0104 0303 0404 0104 0101 0303 0202 0101 0101 0102 0101 0404 0104 0303 0303 0101 0303 0202 0303 0203 0404 0101 0104 0101 0404 0102 0303 0101 0104 0404
11_HTYR191134 ,  0202 0102 0104 0101 0101 0104 0101 0404 0203 0104 0304 0203 0204 0101 0404 0203 0404 0303 0202 0101 0304 0202 0404 0304 0101 0303 0303 0101 0203 0303 0101 0303 0404 0202 0304 0303 0404 0203 0203 0404 0202 0202 0303 0203 0303 0404 0204 0101 0104 0104 0203 0404 0303 0203 0203 0104 0101 0203 0104 0203 0304 0202 0404 0303 0104 0404 0404 0404 0104 0303 0203 0101 0104 0202 0101 0101 0104 0303 0303 0101 0202 0203 0303 0202 0202 0404 0104 0102 0101 0101 0303 0101 0104 0101
11_HTYR191135 ,  0202 0101 0104 0101 0101 0404 0101 0104 0202 0404 0404 0303 0204 0101 0101 0303 0404 0303 0202 0101 0404 0202 0404 0304 0101 0203 0303 0101 0303 0202 0101 0203 0104 0202 0304 0202 0404 0203 0202 0404 0102 0203 0203 0203 0303 0404 0204 0404 0101 0404 0000 0104 0000 0303 0202 0404 0101 0303 0101 0303 0303 0202 0404 0303 0104 0000 0104 0404 0101 0303 0203 0101 0101 0101 0101 0404 0404 0303 0203 0102 0203 0202 0203 0203 0204 0101 0404 0101 0104 0101 0303 0102 0101 0101
11_HTYR191136 ,  0202 0102 0104 0101 0104 0101 0104 0404 0202 0104 0304 0303 0404 0101 0104 0303 0404 0303 0204 0104 0404 0202 0404 0304 0104 0203 0203 0104 0303 0203 0101 0303 0101 0202 0303 0303 0404 0202 0202 0404 0202 0203 0303 0202 0303 0404 0202 0104 0104 0404 0202 0404 0303 0303 0203 0101 0104 0203 0404 0202 0304 0202 0404 0303 0104 0404 0104 0404 0104 0303 0202 0404 0101 0202 0101 0101 0404 0303 0203 0101 0303 0203 0203 0303 0202 0101 0404 0101 0404 0102 0303 0101 0104 0104
11_HTYR191137 ,  0202 0101 0101 0101 0104 0104 0101 0404 0202 0104 0304 0202 0404 0101 0404 0303 0101 0303 0404 0101 0304 0202 0404 0303 0101 0203 0303 0104 0303 0203 0104 0203 0104 0202 0303 0303 0404 0202 0203 0404 0202 0202 0203 0202 0303 0404 0202 0104 0101 0404 0202 0101 0303 0303 0203 0404 0104 0202 0104 0202 0304 0202 0404 0303 0104 0304 0404 0404 0101 0303 0303 0101 0101 0101 0101 0101 0404 0303 0303 0102 0303 0202 0203 0202 0202 0104 0404 0101 0404 0202 0303 0102 0104 0404
11_HTYR191138 ,  0203 0102 0101 0101 0404 0104 0104 0404 0202 0101 0303 0303 0404 0104 0404 0303 0404 0303 0204 0101 0404 0203 0404 0303 0101 0303 0303 0101 0303 0303 0101 0303 0104 0203 0304 0303 0404 0203 0202 0104 0202 0203 0203 0203 0303 0404 0404 0104 0104 0101 0303 0104 0303 0303 0203 0104 0101 0203 0101 0000 0304 0202 0304 0203 0404 0304 0101 0104 0104 0203 0202 0404 0101 0101 0104 0404 0101 0303 0303 0101 0303 0202 0203 0203 0204 0101 0404 0101 0404 0202 0303 0101 0104 0104
11_HTYR191139 ,  0202 0102 0104 0101 0404 0101 0101 0404 0202 0104 0303 0202 0204 0101 0404 0303 0404 0203 0204 0101 0304 0202 0404 0304 0104 0303 0303 0104 0303 0303 0101 0303 0101 0202 0303 0303 0404 0303 0203 0104 0202 0202 0203 0303 0303 0404 0202 0101 0104 0404 0203 0104 0303 0303 0203 0404 0101 0203 0101 0303 0404 0202 0404 0303 0404 0404 0404 0404 0104 0303 0203 0404 0101 0102 0104 0101 0104 0303 0303 0101 0303 0202 0303 0202 0202 0101 0104 0202 0104 0102 0303 0101 0101 0101
11_HTYR191140 ,  0202 0101 0404 0202 0104 0101 0104 0404 0202 0404 0304 0203 0404 0101 0104 0303 0104 0203 0204 0101 0404 0202 0404 0404 0101 0203 0303 0104 0303 0202 0104 0303 0104 0202 0303 0203 0404 0203 0202 0104 0202 0202 0303 0203 0303 0104 0404 0104 0101 0101 0202 0404 0303 0203 0203 0404 0101 0203 0104 0303 0304 0202 0404 0303 0404 0303 0104 0404 0101 0203 0203 0101 0101 0101 0104 0104 0101 0303 0303 0102 0203 0202 0303 0203 0202 0101 0404 0101 0104 0102 0303 0101 0101 0404
11_HTYR191141 ,  0202 0101 0404 0101 0104 0104 0104 0404 0203 0104 0303 0202 0202 0101 0104 0203 0104 0303 0204 0101 0404 0202 0404 0404 0101 0202 0303 0101 0303 0203 0404 0303 0404 0202 0303 0203 0404 0203 0203 0104 0202 0202 0202 0202 0303 0000 0204 0404 0101 0101 0203 0104 0203 0203 0202 0104 0104 0202 0104 0203 0303 0202 0404 0303 0404 0404 0404 0404 0404 0303 0202 0101 0104 0101 0101 0101 0104 0303 0303 0101 0303 0202 0203 0202 0204 0101 0104 0102 0404 0102 0303 0101 0404 0104
11_HTYR191142 ,  0202 0102 0104 0101 0104 0101 0101 0104 0203 0104 0303 0202 0202 0101 0404 0203 0404 0203 0404 0101 0404 0202 0404 0304 0101 0203 0303 0101 0303 0303 0101 0303 0404 0202 0303 0303 0104 0303 0202 0404 0101 0202 0303 0203 0303 0000 0204 0404 0104 0101 0202 0104 0303 0303 0203 0101 0101 0203 0101 0202 0303 0202 0404 0303 0404 0304 0404 0404 0104 0303 0203 0104 0104 0101 0101 0104 0404 0303 0303 0101 0303 0203 0203 0202 0202 0104 0104 0102 0404 0102 0303 0101 0104 0101
11_HTYR191143 ,  0202 0102 0104 0102 0104 0104 0104 0404 0202 0101 0304 0202 0202 0101 0404 0203 0404 0202 0204 0104 0404 0202 0101 0303 0101 0202 0303 0104 0303 0202 0101 0203 0104 0202 0303 0202 0404 0303 0202 0404 0202 0202 0303 0303 0303 0404 0204 0101 0101 0101 0203 0404 0303 0203 0203 0104 0101 0303 0104 0303 0404 0202 0404 0303 0404 0404 0404 0104 0104 0203 0203 0104 0101 0102 0101 0104 0404 0303 0303 0101 0303 0203 0203 0203 0202 0101 0404 0101 0104 0102 0303 0101 0101 0104
11_HTYR191144 ,  0202 0102 0101 0101 0404 0104 0101 0104 0202 0104 0304 0203 0204 0101 0404 0203 0104 0303 0204 0101 0404 0202 0404 0404 0101 0303 0203 0101 0303 0303 0101 0303 0404 0203 0304 0303 0404 0203 0202 0104 0202 0202 0303 0203 0303 0104 0204 0404 0104 0104 0203 0404 0203 0303 0202 0404 0101 0203 0104 0203 0303 0202 0404 0303 0404 0404 0101 0404 0104 0303 0202 0101 0101 0102 0404 0404 0104 0303 0303 0101 0203 0202 0203 0202 0202 0104 0404 0101 0404 0101 0303 0101 0104 0104
11_HTYR191145 ,  0202 0101 0404 0102 0104 0104 0101 0104 0303 0104 0304 0303 0204 0101 0404 0303 0104 0303 0204 0101 0404 0202 0101 0304 0101 0203 0203 0104 0303 0203 0101 0203 0104 0202 0303 0303 0404 0203 0303 0404 0102 0202 0203 0303 0303 0404 0202 0101 0101 0104 0202 0104 0303 0203 0203 0101 0104 0202 0104 0203 0404 0202 0404 0303 0104 0304 0104 0404 0104 0203 0202 0101 0101 0102 0104 0404 0404 0303 0203 0102 0202 0202 0203 0303 0202 0104 0404 0101 0404 0101 0303 0101 0101 0104
11_HTYR191147 ,  0202 0202 0101 0101 0104 0101 0404 0104 0202 0404 0303 0203 0204 0101 0404 0202 0404 0303 0204 0101 0303 0203 0104 0303 0101 0303 0203 0101 0203 0303 0104 0303 0104 0303 0303 0203 0404 0303 0202 0404 0102 0203 0303 0303 0303 0404 0404 0404 0104 0104 0303 0404 0203 0203 0203 0404 0101 0203 0104 0303 0304 0202 0404 0203 0101 0304 0104 0101 0101 0303 0202 0104 0104 0101 0104 0404 0104 0303 0303 0101 0303 0202 0303 0203 0000 0101 0404 0102 0404 0202 0203 0101 0101 0104
11_HTYR191150 ,  0202 0101 0404 0202 0104 0404 0101 0404 0203 0404 0303 0203 0202 0101 0404 0203 0101 0303 0202 0101 0404 0203 0104 0404 0104 0303 0303 0101 0303 0303 0104 0303 0104 0202 0304 0203 0404 0203 0203 0404 0202 0202 0303 0203 0303 0404 0204 0404 0101 0404 0202 0104 0303 0303 0202 0404 0104 0303 0404 0202 0303 0202 0404 0303 0104 0304 0104 0104 0404 0202 0203 0104 0101 0102 0101 0404 0404 0303 0303 0102 0303 0203 0203 0203 0202 0101 0104 0101 0404 0101 0303 0101 0104 0104
11_HTYR191151 ,  0202 0102 0104 0101 0104 0101 0104 0404 0202 0104 0304 0303 0404 0101 0104 0303 0404 0303 0204 0104 0404 0202 0404 0304 0104 0203 0203 0104 0303 0203 0101 0303 0101 0203 0303 0303 0404 0202 0202 0404 0202 0203 0303 0202 0303 0404 0202 0104 0104 0404 0202 0404 0303 0303 0203 0101 0104 0203 0404 0202 0304 0202 0404 0303 0104 0404 0104 0404 0104 0303 0202 0404 0101 0202 0101 0101 0404 0303 0203 0101 0303 0203 0203 0303 0202 0101 0404 0101 0404 0102 0303 0101 0104 0104
Pop
12_HIST191101 ,  0203 0101 0104 0101 0404 0101 0104 0404 0202 0404 0304 0303 0204 0104 0404 0303 0404 0303 0404 0101 0404 0202 0404 0304 0101 0303 0303 0101 0203 0303 0104 0203 0101 0303 0303 0202 0404 0203 0202 0104 0202 0202 0203 0203 0000 0000 0202 0104 0104 0101 0203 0101 0303 0303 0202 0404 0104 0303 0101 0303 0304 0202 0404 0303 0404 0303 0104 0000 0104 0203 0203 0101 0101 0102 0101 0404 0404 0303 0000 0102 0303 0202 0303 0303 0202 0404 0404 0101 0404 0101 0203 0101 0104 0404
12_HIST191102 ,  0202 0102 0101 0101 0404 0101 0101 0104 0202 0104 0404 0203 0204 0104 0104 0303 0404 0303 0204 0104 0404 0202 0104 0304 0101 0303 0303 0101 0303 0203 0104 0000 0000 0203 0303 0000 0404 0000 0000 0404 0202 0202 0000 0203 0000 0000 0204 0404 0104 0000 0203 0101 0303 0303 0203 0404 0101 0203 0101 0203 0304 0202 0404 0303 0104 0304 0104 0404 0404 0202 0203 0104 0101 0102 0104 0104 0404 0303 0000 0101 0303 0203 0203 0000 0204 0104 0404 0102 0104 0000 0303 0101 0104 0104
Pop
13_HIST4AD01 ,  0202 0101 0104 0101 0104 0104 0101 0404 0203 0101 0303 0202 0404 0104 0404 0203 0404 0303 0202 0101 0404 0202 0101 0303 0101 0303 0303 0101 0303 0203 0101 0203 0404 0203 0304 0203 0404 0203 0202 0404 0102 0202 0303 0202 0303 0404 0202 0101 0104 0101 0202 0104 0303 0303 0202 0404 0101 0203 0104 0203 0304 0202 0404 0203 0404 0304 0104 0104 0104 0203 0202 0101 0104 0202 0101 0104 0104 0303 0303 0101 0303 0303 0303 0202 0202 0101 0104 0102 0104 0102 0303 0101 0104 0101
13_HIST4AD02 ,  0202 0101 0104 0101 0104 0104 0101 0404 0203 0101 0303 0202 0404 0104 0404 0203 0404 0303 0202 0101 0404 0202 0101 0303 0101 0303 0303 0101 0303 0203 0101 0203 0404 0203 0304 0203 0404 0203 0202 0404 0102 0202 0303 0202 0303 0404 0202 0101 0104 0101 0202 0104 0303 0303 0202 0404 0101 0203 0104 0203 0304 0202 0404 0203 0404 0304 0104 0104 0104 0203 0202 0101 0104 0202 0101 0104 0104 0303 0303 0101 0303 0303 0303 0202 0202 0101 0104 0102 0104 0102 0303 0101 0104 0101
13_HIST4AD03 ,  0202 0101 0404 0102 0104 0101 0104 0104 0202 0404 0304 0202 0204 0101 0104 0203 0404 0303 0404 0101 0404 0202 0404 0404 0101 0303 0303 0101 0203 0303 0104 0203 0104 0202 0304 0203 0404 0303 0203 0101 0202 0203 0303 0303 0303 0404 0204 0404 0101 0404 0203 0101 0303 0303 0203 0404 0101 0203 0104 0202 0303 0202 0404 0303 0104 0404 0404 0404 0104 0202 0203 0101 0104 0101 0104 0101 0404 0203 0303 0101 0303 0203 0202 0303 0202 0404 0104 0101 0104 0102 0303 0101 0101 0101
13_HIST4AD04 ,  0202 0101 0404 0101 0104 0101 0104 0104 0202 0404 0304 0202 0204 0101 0104 0203 0404 0303 0404 0101 0404 0202 0404 0404 0101 0303 0303 0101 0203 0303 0104 0203 0104 0202 0304 0203 0404 0303 0203 0101 0202 0203 0303 0303 0303 0404 0204 0404 0101 0404 0203 0101 0303 0303 0203 0404 0101 0203 0104 0202 0303 0202 0404 0303 0104 0404 0404 0404 0104 0202 0203 0101 0104 0101 0104 0101 0404 0203 0303 0101 0303 0203 0202 0303 0202 0404 0104 0101 0104 0102 0303 0101 0101 0101
13_HIST4AD05 ,  0202 0102 0101 0101 0404 0101 0104 0404 0202 0000 0304 0303 0204 0101 0404 0000 0404 0303 0204 0101 0404 0202 0404 0304 0101 0303 0203 0101 0303 0203 0104 0303 0404 0203 0304 0303 0404 0203 0203 0104 0202 0202 0203 0203 0303 0404 0204 0104 0101 0104 0203 0404 0203 0303 0202 0404 0104 0203 0101 0202 0000 0202 0304 0203 0000 0404 0101 0404 0104 0303 0202 0101 0101 0101 0404 0404 0404 0303 0303 0102 0000 0303 0203 0303 0000 0104 0104 0102 0104 0102 0303 0101 0101 0101
13_HIST4AD06 ,  0202 0101 0101 0101 0404 0101 0104 0404 0202 0104 0304 0303 0204 0101 0404 0303 0404 0303 0204 0101 0404 0202 0404 0303 0101 0303 0203 0101 0303 0203 0104 0303 0404 0303 0303 0303 0404 0203 0303 0104 0202 0202 0203 0202 0303 0404 0204 0104 0101 0104 0203 0404 0203 0303 0202 0404 0101 0203 0101 0202 0304 0202 0304 0203 0404 0404 0101 0404 0104 0303 0202 0101 0101 0101 0404 0404 0404 0303 0303 0102 0303 0303 0203 0303 0204 0104 0404 0102 0104 0102 0303 0101 0101 0101
13_HIST4AD07 ,  0202 0102 0404 0101 0104 0104 0404 0404 0203 0101 0303 0202 0204 0101 0404 0203 0104 0303 0404 0101 0404 0202 0104 0304 0104 0303 0203 0104 0203 0303 0101 0303 0104 0203 0303 0203 0404 0303 0202 0404 0102 0202 0303 0303 0303 0404 0204 0104 0104 0404 0202 0104 0203 0303 0202 0104 0101 0203 0404 0303 0304 0202 0404 0303 0404 0304 0104 0404 0404 0203 0202 0104 0101 0102 0101 0404 0104 0303 0303 0101 0202 0202 0303 0203 0202 0101 0404 0102 0104 0102 0303 0102 0404 0104
13_HIST4AD08 ,  0202 0102 0404 0101 0104 0104 0404 0404 0203 0101 0303 0202 0204 0101 0404 0203 0104 0303 0404 0101 0404 0202 0104 0304 0104 0303 0203 0104 0203 0303 0101 0303 0104 0203 0303 0203 0404 0303 0202 0404 0102 0202 0303 0303 0303 0404 0204 0104 0104 0404 0202 0104 0203 0303 0202 0104 0101 0203 0404 0303 0304 0202 0404 0303 0404 0304 0104 0404 0104 0203 0202 0104 0101 0102 0101 0404 0104 0303 0303 0101 0202 0202 0303 0203 0202 0101 0404 0102 0104 0102 0203 0102 0404 0104
13_HIST4AD16 ,  0203 0101 0101 0202 0104 0101 0104 0404 0202 0104 0303 0203 0204 0101 0404 0303 0104 0303 0404 0404 0404 0202 0404 0304 0101 0303 0303 0101 0303 0303 0101 0203 0101 0202 0304 0303 0404 0202 0203 0404 0202 0202 0303 0000 0000 0000 0404 0101 0404 0404 0202 0104 0303 0303 0303 0104 0104 0203 0101 0203 0304 0202 0404 0303 0104 0304 0404 0404 0101 0303 0202 0104 0101 0101 0104 0000 0104 0303 0000 0101 0000 0000 0202 0202 0202 0101 0104 0101 0104 0102 0303 0101 0104 0101
13_HIST4AD18 ,  0202 0101 0104 0101 0104 0404 0104 0404 0202 0101 0304 0303 0204 0101 0404 0303 0104 0303 0204 0101 0404 0203 0101 0303 0104 0202 0303 0101 0303 0203 0101 0303 0104 0202 0404 0203 0104 0203 0203 0404 0102 0203 0303 0203 0303 0000 0204 0101 0101 0104 0203 0404 0303 0303 0203 0404 0101 0203 0104 0303 0404 0202 0404 0303 0404 0304 0404 0104 0104 0303 0203 0101 0101 0102 0101 0404 0404 0303 0203 0101 0203 0203 0303 0303 0204 0101 0404 0101 0104 0101 0303 0101 0101 0104
13_HIST4AD20 ,  0202 0101 0104 0101 0404 0104 0101 0404 0202 0101 0304 0203 0202 0101 0404 0303 0101 0203 0204 0104 0404 0202 0104 0303 0101 0203 0203 0101 0303 0202 0101 0303 0404 0202 0303 0303 0404 0303 0202 0104 0202 0202 0203 0303 0303 0404 0204 0101 0101 0404 0203 0404 0303 0303 0203 0104 0404 0202 0104 0203 0404 0203 0404 0303 0404 0304 0101 0404 0101 0203 0202 0404 0104 0102 0104 0404 0404 0303 0000 0101 0202 0303 0303 0203 0202 0104 0404 0101 0101 0102 0303 0101 0101 0101
13_HIST4AD21 ,  0203 0202 0404 0101 0101 0404 0104 0404 0202 0404 0404 0202 0202 0101 0101 0303 0404 0303 0404 0101 0304 0202 0404 0303 0101 0303 0203 0104 0303 0203 0101 0303 0104 0203 0404 0303 0404 0303 0203 0404 0202 0203 0203 0203 0303 0404 0204 0104 0104 0104 0203 0104 0303 0203 0202 0404 0404 0202 0104 0303 0404 0203 0404 0303 0404 0304 0104 0404 0101 0303 0202 0104 0101 0102 0101 0104 0104 0303 0303 0102 0203 0203 0303 0203 0204 0104 0404 0101 0101 0202 0303 0102 0104 0104
13_HIST4AD24 ,  0202 0202 0101 0102 0104 0000 0104 0404 0000 0404 0304 0202 0202 0101 0404 0203 0404 0303 0204 0101 0404 0202 0104 0304 0101 0303 0202 0404 0303 0202 0101 0203 0404 0202 0304 0303 0404 0303 0000 0101 0202 0202 0203 0000 0000 0000 0404 0404 0101 0104 0203 0104 0303 0303 0203 0101 0101 0303 0404 0203 0000 0202 0404 0303 0101 0404 0104 0404 0101 0203 0203 0101 0101 0102 0101 0000 0404 0303 0000 0101 0303 0203 0303 0202 0202 0101 0404 0102 0104 0202 0303 0101 0104 0000
13_HIST4AD25 ,  0202 0101 0104 0101 0404 0101 0000 0404 0303 0404 0303 0202 0202 0101 0404 0303 0404 0303 0204 0101 0304 0202 0404 0404 0101 0303 0203 0404 0303 0202 0104 0203 0101 0202 0303 0303 0101 0202 0303 0404 0102 0202 0203 0203 0202 0404 0202 0101 0101 0101 0203 0104 0303 0303 0303 0404 0101 0202 0104 0000 0404 0202 0304 0303 0404 0304 0404 0104 0101 0203 0202 0404 0104 0101 0404 0104 0104 0303 0303 0101 0203 0202 0303 0202 0000 0101 0404 0101 0404 0102 0000 0102 0404 0404
13_HIST4AD28 ,  0202 0102 0104 0101 0404 0101 0101 0404 0202 0104 0304 0202 0202 0104 0104 0303 0101 0303 0204 0101 0404 0202 0404 0304 0101 0203 0303 0101 0303 0303 0101 0303 0104 0203 0303 0203 0404 0303 0203 0404 0202 0202 0303 0203 0303 0404 0404 0104 0101 0404 0303 0104 0303 0303 0203 0101 0101 0202 0101 0202 0304 0202 0304 0303 0404 0304 0404 0404 0101 0303 0202 0104 0101 0102 0101 0104 0404 0303 0303 0101 0202 0202 0203 0202 0202 0104 0104 0101 0404 0202 0303 0101 0104 0101
13_HIST4AD29 ,  0202 0101 0101 0101 0104 0404 0101 0404 0202 0104 0303 0202 0204 0101 0404 0303 0104 0303 0204 0101 0304 0202 0104 0303 0104 0203 0303 0101 0303 0203 0101 0203 0104 0202 0303 0203 0404 0203 0202 0404 0202 0202 0303 0203 0303 0404 0404 0101 0104 0104 0203 0404 0303 0303 0202 0404 0101 0303 0404 0203 0303 0202 0304 0303 0404 0304 0404 0404 0104 0303 0202 0101 0104 0101 0104 0104 0404 0303 0303 0102 0203 0203 0303 0203 0202 0101 0404 0202 0104 0102 0202 0102 0101 0404
13_HIST4AD30 ,  0202 0101 0101 0101 0104 0404 0104 0104 0202 0101 0304 0202 0404 0101 0404 0203 0404 0303 0204 0101 0404 0203 0104 0303 0104 0203 0303 0101 0203 0203 0104 0303 0104 0202 0303 0203 0404 0303 0203 0104 0102 0202 0303 0202 0303 0404 0204 0404 0404 0104 0202 0104 0202 0303 0202 0404 0104 0203 0101 0303 0404 0202 0404 0203 0404 0303 0104 0404 0101 0303 0202 0101 0104 0102 0101 0101 0404 0303 0303 0101 0303 0202 0202 0202 0202 0104 0404 0101 0104 0202 0303 0101 0104 0101
13_HIST4AD32 ,  0202 0102 0104 0101 0104 0104 0101 0104 0202 0104 0303 0202 0204 0101 0404 0203 0404 0303 0404 0101 0404 0202 0101 0304 0101 0303 0203 0101 0303 0000 0101 0203 0101 0202 0304 0203 0404 0303 0202 0101 0102 0202 0303 0203 0303 0404 0404 0104 0404 0101 0203 0404 0303 0303 0203 0104 0101 0203 0404 0202 0303 0202 0404 0303 0104 0304 0404 0404 0404 0202 0202 0101 0101 0102 0104 0101 0104 0303 0303 0101 0303 0203 0203 0303 0202 0101 0404 0102 0104 0102 0303 0101 0101 0101
13_HIST4AD33 ,  0203 0102 0104 0101 0404 0101 0101 0404 0203 0104 0304 0202 0404 0101 0404 0202 0101 0303 0404 0101 0404 0203 0101 0303 0101 0203 0303 0101 0303 0203 0104 0203 0404 0203 0304 0303 0404 0303 0202 0104 0202 0202 0303 0203 0303 0104 0204 0404 0101 0404 0303 0101 0203 0303 0203 0104 0101 0202 0104 0202 0303 0202 0304 0303 0404 0404 0101 0104 0101 0202 0202 0104 0101 0101 0101 0101 0104 0303 0203 0101 0303 0202 0203 0203 0202 0101 0104 0102 0404 0102 0202 0101 0104 0101
13_HIST4AD34 ,  0202 0101 0101 0101 0104 0104 0101 0104 0202 0404 0303 0202 0202 0101 0404 0303 0404 0202 0404 0101 0404 0202 0104 0304 0101 0303 0203 0101 0303 0203 0101 0303 0104 0202 0303 0203 0404 0203 0203 0404 0102 0202 0303 0303 0303 0404 0204 0104 0104 0101 0203 0104 0303 0303 0203 0104 0104 0203 0101 0203 0404 0202 0304 0303 0404 0404 0104 0404 0101 0303 0203 0104 0104 0102 0104 0404 0404 0303 0303 0101 0203 0203 0203 0203 0204 0101 0104 0102 0104 0202 0303 0101 0101 0104
13_HIST4AD35 ,  0202 0202 0101 0101 0404 0404 0404 0404 0000 0101 0304 0202 0404 0101 0404 0202 0104 0303 0404 0101 0304 0202 0404 0404 0404 0303 0303 0104 0303 0303 0000 0303 0404 0203 0303 0303 0404 0203 0000 0404 0102 0203 0303 0000 0000 0000 0202 0101 0101 0101 0202 0104 0303 0303 0202 0404 0404 0303 0404 0202 0000 0202 0404 0303 0104 0304 0404 0404 0104 0303 0203 0101 0104 0202 0104 0000 0404 0303 0000 0101 0203 0203 0303 0303 0202 0104 0404 0101 0000 0102 0202 0102 0101 0000
13_HIST4AD36 ,  0202 0102 0104 0101 0101 0104 0104 0404 0303 0104 0304 0303 0202 0101 0404 0203 0404 0303 0404 0101 0404 0303 0404 0304 0101 0303 0203 0104 0303 0203 0104 0203 0404 0203 0303 0303 0104 0203 0202 0101 0202 0202 0303 0303 0303 0404 0202 0404 0101 0104 0203 0404 0203 0303 0203 0104 0101 0202 0104 0202 0404 0202 0404 0203 0404 0304 0404 0404 0104 0203 0202 0101 0104 0101 0101 0404 0404 0303 0303 0101 0303 0203 0303 0202 0202 0104 0104 0101 0404 0101 0303 0101 0101 0104
13_HIST4AD37 ,  0202 0101 0101 0101 0404 0101 0101 0404 0000 0404 0404 0000 0202 0101 0404 0303 0000 0303 0404 0000 0404 0203 0000 0404 0101 0203 0303 0101 0303 0203 0104 0303 0101 0202 0303 0203 0404 0000 0000 0101 0202 0202 0203 0000 0000 0000 0404 0000 0101 0104 0203 0104 0303 0303 0203 0104 0101 0303 0404 0303 0303 0202 0404 0303 0404 0304 0404 0101 0104 0203 0202 0101 0104 0202 0101 0000 0104 0303 0000 0202 0303 0202 0303 0202 0202 0104 0404 0102 0404 0202 0000 0102 0101 0000
13_HIST4AD38 ,  0202 0101 0104 0101 0104 0104 0101 0404 0303 0104 0304 0202 0404 0101 0404 0203 0104 0303 0404 0104 0304 0202 0404 0404 0101 0303 0203 0104 0303 0203 0101 0303 0104 0203 0404 0303 0404 0203 0303 0404 0102 0202 0203 0202 0000 0404 0404 0000 0101 0104 0202 0104 0202 0203 0202 0404 0104 0203 0101 0000 0303 0202 0404 0303 0404 0304 0404 0404 0101 0203 0203 0404 0104 0101 0101 0000 0104 0303 0203 0101 0303 0203 0303 0303 0000 0101 0404 0000 0104 0102 0303 0101 0101 0101
13_HIST4AD39 ,  0202 0202 0101 0101 0104 0104 0404 0104 0303 0104 0304 0203 0404 0101 0404 0203 0404 0303 0204 0101 0404 0202 0404 0404 0104 0203 0303 0101 0303 0303 0101 0303 0104 0203 0303 0203 0404 0203 0202 0404 0102 0202 0203 0203 0303 0404 0204 0404 0104 0104 0202 0104 0303 0303 0203 0104 0104 0203 0404 0203 0304 0202 0404 0303 0104 0304 0404 0404 0104 0203 0303 0101 0101 0101 0101 0000 0404 0203 0303 0101 0203 0203 0303 0203 0204 0104 0404 0101 0104 0202 0303 0101 0101 0101
13_HIST4AD40 ,  0202 0101 0101 0101 0404 0404 0404 0404 0202 0104 0304 0203 0202 0101 0404 0303 0404 0303 0204 0101 0404 0202 0404 0303 0104 0303 0303 0104 0303 0203 0104 0303 0104 0303 0303 0303 0404 0203 0303 0404 0102 0202 0303 0203 0303 0404 0404 0404 0101 0404 0203 0104 0303 0303 0202 0404 0104 0203 0404 0202 0404 0202 0404 0303 0104 0404 0101 0404 0104 0303 0202 0104 0404 0102 0404 0404 0000 0303 0303 0101 0303 0202 0303 0203 0204 0104 0404 0102 0404 0102 0303 0202 0104 0101
13_HIST4AD41 ,  0203 0101 0404 0101 0404 0101 0104 0104 0000 0101 0304 0203 0204 0101 0404 0303 0404 0303 0404 0101 0304 0202 0104 0303 0101 0203 0303 0101 0303 0303 0404 0203 0104 0202 0304 0203 0404 0203 0202 0104 0202 0202 0203 0303 0303 0404 0202 0104 0101 0104 0203 0101 0303 0303 0203 0104 0101 0303 0104 0203 0304 0202 0304 0303 0404 0404 0404 0404 0104 0203 0202 0101 0101 0102 0104 0104 0404 0303 0303 0101 0303 0203 0303 0202 0204 0101 0104 0202 0104 0102 0303 0101 0101 0101
13_HIST4AD42 ,  0203 0101 0404 0101 0404 0104 0104 0404 0202 0404 0303 0203 0204 0101 0404 0203 0404 0303 0404 0104 0404 0203 0104 0303 0101 0303 0303 0101 0303 0203 0101 0303 0104 0203 0303 0303 0404 0303 0202 0104 0102 0203 0203 0202 0303 0000 0202 0404 0104 0104 0203 0104 0303 0303 0202 0104 0101 0203 0404 0303 0303 0202 0404 0303 0404 0404 0404 0404 0104 0202 0202 0101 0104 0101 0101 0404 0404 0303 0303 0101 0303 0202 0203 0303 0202 0101 0104 0101 0104 0102 0303 0101 0101 0104
13_HIST4AD43 ,  0202 0101 0101 0101 0404 0101 0101 0404 0202 0404 0404 0202 0204 0101 0404 0303 0104 0303 0404 0101 0404 0203 0104 0304 0101 0203 0303 0101 0303 0203 0104 0303 0101 0202 0304 0203 0404 0203 0203 0101 0202 0202 0203 0303 0303 0404 0204 0104 0101 0104 0203 0104 0303 0303 0203 0104 0101 0303 0404 0303 0404 0202 0404 0303 0404 0304 0104 0404 0104 0203 0202 0101 0104 0102 0101 0104 0104 0303 0203 0101 0303 0202 0303 0202 0202 0104 0404 0102 0404 0202 0203 0102 0104 0101
13_HIST4AD46 ,  0202 0101 0404 0202 0404 0101 0104 0404 0202 0101 0303 0203 0202 0101 0404 0203 0404 0303 0202 0101 0404 0202 0104 0303 0101 0303 0203 0101 0203 0203 0101 0303 0104 0202 0304 0303 0104 0303 0202 0404 0202 0202 0203 0202 0303 0404 0404 0101 0101 0101 0303 0404 0303 0303 0202 0404 0101 0203 0101 0202 0303 0202 0304 0303 0404 0404 0104 0404 0104 0203 0203 0101 0101 0102 0101 0101 0404 0303 0303 0101 0303 0203 0203 0303 0204 0104 0404 0101 0101 0102 0303 0101 0104 0104
13_HIST4AD48 ,  0203 0101 0101 0101 0104 0101 0104 0404 0202 0404 0304 0203 0204 0101 0404 0203 0404 0303 0204 0101 0404 0203 0104 0303 0101 0303 0303 0104 0303 0203 0404 0203 0104 0202 0404 0203 0404 0203 0203 0404 0102 0202 0203 0202 0303 0404 0204 0101 0104 0101 0303 0404 0303 0303 0203 0104 0104 0303 0101 0303 0404 0202 0304 0303 0404 0404 0104 0404 0104 0303 0203 0101 0101 0102 0104 0404 0404 0303 0203 0202 0202 0203 0303 0203 0404 0101 0104 0102 0404 0101 0303 0101 0104 0101
13_HIST4AD50 ,  0202 0102 0104 0102 0404 0101 0101 0404 0202 0404 0303 0303 0202 0101 0404 0303 0104 0203 0204 0101 0404 0202 0404 0303 0101 0203 0303 0104 0303 0203 0104 0303 0104 0203 0404 0203 0404 0203 0202 0104 0202 0202 0303 0303 0303 0404 0202 0101 0104 0104 0203 0404 0303 0303 0202 0104 0101 0203 0104 0303 0303 0202 0404 0303 0404 0404 0404 0104 0104 0303 0202 0104 0104 0101 0104 0101 0404 0303 0303 0101 0303 0203 0203 0203 0204 0101 0104 0102 0404 0101 0303 0102 0104 0104
13_HIST4AD52 ,  0202 0101 0104 0101 0404 0101 0104 0404 0202 0404 0303 0202 0204 0101 0104 0203 0101 0303 0404 0101 0404 0202 0404 0304 0101 0203 0203 0101 0303 0303 0104 0202 0104 0202 0303 0303 0404 0202 0303 0404 0101 0202 0303 0203 0303 0404 0204 0104 0101 0101 0303 0404 0303 0303 0203 0404 0101 0303 0404 0202 0304 0202 0304 0303 0404 0404 0404 0404 0404 0303 0202 0104 0104 0101 0104 0404 0104 0303 0303 0101 0203 0203 0203 0202 0202 0104 0404 0102 0104 0102 0303 0102 0104 0101
13_HIST4AD53 ,  0202 0101 0101 0101 0404 0101 0104 0104 0203 0101 0304 0203 0404 0101 0104 0203 0404 0203 0202 0104 0404 0203 0404 0304 0104 0303 0303 0104 0303 0303 0101 0303 0404 0202 0303 0303 0404 0203 0203 0404 0202 0202 0303 0203 0303 0404 0204 0101 0104 0104 0202 0104 0203 0303 0202 0404 0101 0203 0101 0202 0303 0202 0404 0203 0404 0404 0404 0404 0104 0203 0202 0104 0101 0102 0101 0101 0404 0303 0303 0101 0303 0203 0303 0203 0204 0404 0104 0102 0104 0102 0303 0101 0104 0101
13_HIST4AD54 ,  0202 0102 0101 0101 0404 0101 0104 0404 0203 0404 0404 0202 0204 0101 0404 0203 0104 0303 0202 0101 0304 0202 0404 0303 0101 0203 0303 0101 0203 0203 0104 0203 0404 0202 0303 0303 0404 0303 0202 0104 0102 0202 0303 0203 0303 0404 0204 0104 0104 0104 0303 0404 0303 0303 0202 0104 0104 0303 0101 0303 0304 0202 0304 0203 0404 0404 0104 0104 0104 0303 0202 0104 0101 0102 0101 0104 0404 0303 0303 0101 0202 0203 0303 0202 0404 0104 0104 0101 0404 0101 0303 0101 0101 0101
13_HIST4AD56 ,  0202 0102 0101 0101 0404 0101 0101 0404 0202 0104 0304 0203 0204 0104 0404 0303 0104 0303 0404 0101 0404 0203 0404 0303 0101 0303 0203 0101 0303 0202 0101 0303 0104 0203 0404 0202 0404 0203 0203 0104 0202 0202 0303 0202 0303 0404 0202 0101 0104 0101 0202 0104 0303 0303 0203 0104 0101 0202 0101 0203 0304 0202 0404 0203 0404 0404 0404 0404 0104 0203 0203 0104 0101 0101 0101 0404 0104 0303 0303 0101 0303 0203 0202 0203 0204 0104 0104 0102 0101 0102 0303 0101 0101 0000
13_HIST4AD57 ,  0202 0101 0104 0101 0101 0104 0101 0404 0202 0101 0303 0202 0204 0104 0104 0203 0404 0203 0204 0104 0404 0202 0101 0404 0104 0303 0203 0101 0303 0203 0101 0303 0104 0203 0303 0203 0101 0203 0202 0404 0202 0202 0202 0203 0303 0404 0202 0104 0101 0404 0203 0404 0303 0303 0203 0404 0101 0202 0104 0202 0404 0202 0404 0203 0404 0404 0104 0404 0404 0303 0203 0101 0101 0102 0104 0404 0404 0303 0203 0101 0303 0202 0202 0202 0202 0104 0404 0102 0104 0102 0303 0102 0101 0101
13_HIST4AD58 ,  0202 0102 0104 0202 0104 0104 0104 0104 0202 0101 0303 0202 0202 0101 0404 0303 0101 0303 0204 0101 0304 0202 0404 0404 0404 0303 0303 0101 0303 0303 0101 0203 0404 0202 0404 0203 0404 0303 0202 0404 0202 0202 0203 0303 0303 0404 0202 0101 0104 0404 0203 0101 0303 0203 0203 0404 0104 0203 0404 0203 0304 0202 0404 0303 0404 0404 0404 0404 0101 0203 0202 0104 0104 0101 0104 0000 0104 0303 0303 0101 0303 0203 0303 0203 0204 0101 0404 0102 0104 0102 0203 0102 0104 0404
13_HIST4AD60 ,  0202 0101 0104 0101 0404 0101 0101 0404 0203 0101 0304 0203 0202 0101 0404 0303 0404 0303 0204 0101 0404 0202 0104 0304 0104 0303 0303 0104 0303 0303 0101 0203 0404 0202 0303 0202 0404 0303 0202 0404 0102 0202 0303 0303 0202 0404 0204 0404 0101 0101 0203 0404 0303 0303 0203 0404 0101 0202 0104 0203 0303 0202 0304 0303 0104 0304 0404 0404 0104 0303 0202 0104 0101 0102 0104 0101 0404 0303 0203 0102 0303 0202 0202 0202 0202 0101 0104 0202 0101 0102 0203 0102 0404 0101
13_HIST4AD62 ,  0202 0101 0104 0102 0104 0104 0104 0404 0203 0404 0304 0202 0204 0101 0404 0303 0104 0303 0204 0104 0404 0202 0404 0303 0101 0203 0303 0104 0303 0303 0101 0203 0104 0202 0303 0203 0104 0303 0202 0404 0101 0202 0303 0303 0303 0404 0202 0104 0104 0404 0202 0104 0303 0303 0202 0104 0104 0203 0404 0202 0304 0202 0404 0303 0404 0303 0104 0404 0104 0303 0202 0104 0101 0102 0104 0404 0104 0303 0303 0101 0203 0202 0303 0203 0404 0104 0404 0101 0104 0101 0303 0102 0104 0101
13_HIST4AD65 ,  0202 0101 0101 0101 0104 0404 0101 0404 0202 0404 0304 0202 0204 0101 0404 0303 0404 0203 0404 0101 0404 0203 0104 0303 0104 0303 0202 0104 0303 0203 0104 0203 0404 0203 0303 0203 0404 0203 0202 0404 0102 0203 0303 0303 0303 0404 0202 0101 0104 0104 0202 0104 0203 0303 0202 0104 0101 0303 0101 0202 0304 0202 0404 0303 0404 0304 0404 0404 0404 0203 0203 0101 0104 0202 0101 0404 0104 0303 0203 0101 0203 0202 0203 0203 0202 0104 0104 0102 0404 0101 0303 0101 0104 0104
13_HIST4AD66 ,  0303 0102 0101 0101 0404 0104 0404 0404 0202 0404 0404 0202 0204 0104 0404 0203 0104 0303 0204 0104 0304 0303 0104 0304 0104 0303 0203 0101 0303 0203 0104 0303 0104 0203 0404 0203 0404 0203 0202 0101 0202 0202 0303 0303 0303 0404 0404 0104 0104 0104 0303 0104 0203 0303 0202 0404 0101 0203 0104 0303 0303 0202 0404 0303 0101 0304 0104 0404 0101 0303 0202 0104 0104 0101 0104 0404 0404 0303 0303 0101 0203 0303 0203 0202 0202 0404 0101 0101 0404 0102 0303 0101 0104 0101
13_HIST4AD67 ,  0202 0101 0101 0101 0104 0404 0101 0104 0203 0104 0303 0202 0204 0104 0104 0203 0104 0303 0404 0104 0404 0203 0404 0304 0101 0303 0303 0101 0303 0203 0101 0202 0104 0203 0304 0303 0404 0203 0203 0404 0101 0202 0303 0203 0303 0404 0202 0101 0104 0101 0203 0104 0303 0203 0203 0404 0104 0303 0101 0202 0304 0202 0404 0303 0404 0404 0104 0404 0104 0203 0203 0104 0104 0102 0104 0101 0404 0303 0203 0101 0303 0203 0203 0202 0202 0101 0404 0202 0404 0102 0303 0101 0104 0104
Pop
14_HTAV2BC05 ,  0202 0101 0104 0101 0104 0104 0101 0404 0203 0101 0303 0203 0404 0101 0104 0303 0101 0303 0204 0104 0404 0203 0404 0304 0101 0303 0303 0104 0303 0303 0101 0303 0000 0202 0404 0303 0101 0203 0303 0404 0202 0202 0303 0000 0000 0000 0204 0101 0101 0404 0303 0404 0303 0303 0203 0104 0101 0303 0404 0303 0304 0202 0404 0203 0104 0304 0404 0404 0404 0303 0202 0101 0104 0101 0104 0101 0404 0303 0000 0101 0303 0202 0303 0202 0202 0404 0404 0102 0104 0102 0303 0101 0101 0101
14_HTAV2BC09 ,  0202 0102 0101 0101 0104 0104 0404 0404 0202 0104 0303 0203 0202 0101 0404 0303 0101 0000 0404 0101 0404 0203 0104 0303 0104 0303 0303 0101 0303 0203 0101 0203 0104 0203 0404 0203 0404 0303 0203 0404 0102 0202 0303 0000 0000 0000 0202 0104 0104 0404 0202 0404 0303 0303 0203 0104 0104 0202 0101 0303 0304 0202 0404 0303 0104 0404 0404 0404 0104 0202 0202 0101 0101 0101 0101 0404 0404 0303 0000 0102 0303 0203 0203 0203 0202 0101 0404 0102 0404 0101 0000 0101 0101 0104
14_HTAV2BC10 ,  0202 0101 0101 0101 0101 0404 0404 0404 0202 0404 0303 0203 0202 0404 0404 0203 0404 0000 0204 0101 0404 0202 0000 0304 0104 0203 0303 0101 0303 0303 0000 0303 0404 0202 0000 0202 0404 0303 0202 0404 0202 0202 0303 0000 0000 0000 0202 0101 0404 0404 0303 0104 0303 0303 0000 0404 0101 0203 0104 0000 0303 0202 0000 0303 0404 0404 0404 0000 0101 0202 0000 0000 0101 0102 0101 0404 0000 0303 0000 0202 0303 0202 0202 0202 0202 0000 0104 0102 0404 0101 0202 0101 0404 0101
