# Supplementary material for: Ancient DNA SNP-panel data suggests stability in bluefin tuna genetic diversity despite centuries of fluctuating catches in the eastern Atlantic and Mediterranean
Source: Sci Rep. 2021 Oct 20;11:20744. doi: 10.1038/s41598-021-99708-9 (PMC8528830; doi:10.1038/s41598-021-99708-9)
Supplement: Supplementary file 3 — Dataset S3. [file 41598_2021_99708_MOESM3_ESM.xlsx]

## Sheet: Sheet1
Andrews et al. 2021. SciRep Supplementary Data on flanking regions of SNP Loci genotyped and analysed in 'Ancient DNA SNP-panel data suggests stability in bluefin tuna genetic diversity despite centuries of fluctuating catches in the eastern Atlantic and Mediterranean'
SNP_Project Name	SNP_Original name	Sequence
1	>GBS_9582120_3308_3708_3508_SNP_TUNA_385	TTAAAGAAGCTTTGAGCCCCCCTCCACATGGTGAAATCACAGTCAAGCTGCAGAGAGTTG[T/C]GCCATCTGCCTCATTAGAAACGACTTGGCATnCATGCACGCCTGACGCACGCTATGTCCT
2	>EST_tuna_contig113966_5180_TunaSNP195	TATGTAGAGCCTGATGGTTGCTCCTGCACTGCCTGTACCGCTGAGACGGAAAATAATCCT[A/T]GAACCATCAGAGAAGATGATCCTCAGGCCCTGAGAGAAACAGAAAGAGGAATGAGAAAAG
3	>EST_tuna_contig149883_1983_TunaSNP10	GGTATGACATGTGTGACCTCAGCCAGAGAAGCCCAGCTCTTTGTAGTTGGCCTCAAGGTC[A/G]GCGATGATGATACCCATCACGTTCCTCAGGGCTGTCTGCCCACCGGCATCGAGTCCTGCC
4	>EST_tuna_contig17183_11458_TunaSNP152	GTCATTTCTCCACTTTCTGTCCTGCTGCCTCCTGCTATAAAACCAGCTGAGACANAGCAC[A/T]GCACACAGTGGTAGTAAAAACTAATGAGCTATCATTTCTCTGCTCTAAGTGGTTTCATAA
5	>EST_tuna_contig216733_2853_TunaSNP119	ATGGACAGATGCTTTAGGAGGAGTGGAGGAAGCGGTTGAAGGCGTTGTAGGCTGACTCCA[A/G]GTCNAACAGCATTTGGCGCACCTGATTATCATCCAGCTCATCTGANGCCGACATGCTGCT
6	>EST_tuna_contig45092_1603_TunaSNP183	TCTTTTTGACCTGCAGGGGCAACAAATAAACGAAGCAGCCTGTGACCTGGCCAGGCAGGT[A/G]GCTAATGAAGGTGATGCTTTGGTGGCAGGTGGCGTCTCCCAGACCCCCTCTTACCTCAGC
7	>EST_tuna01_contig151302_4649_TunaSNP223	TACATCGGTAATACACAGCAAGCCCCAGTCTTTCCTTAACTTCTCNACCAGCGCCCCCAC[A/G]TCTTCCCAGCTGTAGTTACGACCTTCAGGACTGAACTCTGGGTTAAAGGACAGCTGGTCC
8	>GBS_545782_973_1373_1173_SNP_TUNA_002	ATACCGAGCACCGCAACGTCTCACGTATTTCACTTTCGTCAGATAAACTCAGTTTCCCTC[G/A]GTTCACACACACAGCTGCACTTTTGTCACACTTCCTTTTCTGCAGAACTGAAACCGCCAG
9	>GBS_9571383_2515_2805_2715_SNP_TUNA_134	AACTTTGTTTTTAGTCAAAGCACAAAAACATTGAAGATAATTAAACTGTAACTAGTGCAG[T/C]GCCCACTCAAAATGTGCCTCTTGGGAACAGGCAGATTGCTTGGCCTCCAGTATCGCTGCT
10	>GBS_9597214_397_797_597_SNP_TUNA_162	TCTGATGGTTCGTCTGCCAGCTGAGCTTCACTCCGTCTACTCCAGAGGACGAACCAGTTA[A/G]AGGGATACTGAGAAGAGCTGCGTCAGTCCGACTGGATGTTTATGTTCGATCAGCTGAGTT
11	>GBS_9660809_1284_1684_1484_SNP_TUNA_401	TATTAATCAGAGTAGGGTCATACGCAGCCGGCAGGACCCAACCTCCCCCATCTGGCAGCA[C/G]TAATGGACCAAGCGATGGATTGAAGGTGCTTTTAGTCAAAGAGCTCTGGTTAGTAACCAG
12	>GBS_9700559_1362_1762_1562_SNP_TUNA_284	GCAGCAGTTTTTAAGTGAAAAAGCTCTAAATCCAGTGTGCATTACCTGCCCAACACCGAA[C/T]AGCAGACAAAGTTAGTTACTAGCTTGTAATGGAAGTTAGCTGCTGAAGAGTCAGATATTT
13	>GBS_9673730_279_679_479_SNP_TUNA_255	CCTTCAAAAACCTATTTTAGTTTCACTTCAGCTGTTAGAAGCAGAAGTGGAGGGAGCAGT[G/T]CTGGCTGGTAGTGCTTGATTCAGCTGCTAGATCACCATCCCAGACAAGGAAGCTAACCTATG
14	>EST_tuna_contig113966_7437_TunaSNP307	GTCTGCAGCATAGGTCAGGTTGGGGTCGGGATGGTGGCCTCCAAAGTCTTCCTGGGGGAC[A/G]CAGTTGACTGCTGAGTTGGCTGGAGAACCCAGCTCTTCACAGACAATCTTCTTCACATAA
15	>EST_tuna_contig153727_3677_TunaSNP228	TCATGGTCAGGAAGTCTCCTGCTACTTCCTGATTGGTTTAGCTGAGCGCGTATTGAGAAC[A/G]GTCTCTCCTCCGGACCTCACCCCGCTGAACACAGACGGAGCAACTTTACCCATTTTCTCT
16	>EST_tuna_contig174928_1321_TunaSNP316	CATNGGAGGCTGCTGTGGNTTTGAGCCNTACCACATCAGNGCTGTGGCAGAAGAGCTGGC[T/C]GCAGAGAGAGGATTCCTCCCACCAGCTTCAGAAAAACACGGACTCTGGGGNGCTGNTCTG
17	>EST_tuna_contig216755_14376_TunaSNP292	TGTCCAAACCGCACTGCGTATTGCTATTTATCGTTTGATACAAAATGTTCAANCTGTTGT[A/G]GTATCAAAGTCACCATTAAAATGTTGGTCCGCTGAAATTTCCAGACTCTGTAGTTCTGAT
18	>EST_tuna_contig45879_1926_TunaSNP253	TCCCTCCTTCTTCAGNCGGTGCGCAACTGTGGTTACCAGCCTGCAGCCTGTGGCTCCGAA[T/C]GGGTGACCCAAAGACAGAGAGCCTCCCCACAGGTTGAACTTCTCCATGGGAGGAGTCCCC
19	>EST_tuna01_contig260889_11074_TunaSNP309	GTCTTGGCCCAGAAAGGCCTCGTGGTCGTAGTCATAGTTTTTAGCGTCATCGTGTTCAAG[T/G]TGGCTGAGAGGTTCTTCATGATGAACGCGACTCTTCTTCTCTGTTGGTTTACTGCTGCCG
20	>GBS_9329914_953_1353_1153_SNP_TUNA_047	TCAGGATGAGGACTCTTGAGCAGTGGCAGCTCTAGATCTTTAGGTGTCATGCGAGGTAAC[A/G]CTACTGATCCACACTGCTGCTCTCTGTCTGTATCATTATCTGAATCTAATAGAAGGCTGT
21	>GBS_9575305_615_1015_815_SNP_TUNA_138	GCATCAGAGCAGCTCGGACATGTTTTCGCCGAAGTCGCCTAAAAGTCTGTCCAAGTATGT[G/C]TCTAATGGTGCCGGAGAGCAGATTTGTATGGTGGAGTGTCTCTGTAAGCCGGAATGCACC
22	>GBS_9612513_2404_2804_2604_SNP_TUNA_184	GAAGGACGGAGGCACAGATTTCCCCGCTGCCCGTGAGCGCCGAATGCACGTCATGCCCGA[T/C]GACGATGTGTTCTTCATnATGGACGTCAAGCCAGAGGATATGGGCGTGTACAGCTGTACC
23	>GBS_9669934_1260_1660_1460_SNP_TUNA_251	TGCATTATTTAAAAATGTATCATTTTCTTCATCTTAGGATGTTAGTCTCCCAGCGTGATC[G/A]ACAATGTGAAGATGCGGTTTTACTGACTGAGGAAACTGCTAAAAGAGGCTGCTGTACATG
24	>GBS_9707637_592_992_792_SNP_TUNA_291	AGCTTCCATTGAGTTTTTTAAAGTTGCTCTCCTCTCAAAAATGTGTTTTGCTGATTGTTA[C/G]TGCAGCTGGATGTTTGAGCTTCACTGTACAGATCGATGTATGTGCAGAGTTTGACACCAG
25	>GBS_9698880_0_379_179_SNP_TUNA_283	TCTTCTTATTGTGGTACACGATCAGCTCCTCAACATTAAGACAGAGGTTGTTCTGGCACC[A/G]CTGCATCAGGTTGTTGATCTGTCCCCTGTAGGCTGTCTCATTATCGTCGGTGATCAGGCC
26	>EST_tuna_contig115192_1122_TunaSNP31	GGCTCCCTCGCCATCACTGAGGATGCGTTCTCCCTCGCCGACGTTTATCACCATCGAGTC[T/C]ACACGTAGAACTGACTCCCCGCAGAGAGTTACTCCATCACCTACCCTTCTCCACAGGCCG
27	>EST_tuna_contig154427_3169_TunaSNP109	GGTCAAGTCTCCTCGCTTTGCCCTGTTTGATCTGGCAGAGGGTAAATCCTACAGCTTCCG[T/C]GTGCGCTGCTGCAACTCCGCAGGTGTGGGTGATCCTTCTATATCCACAGGAGAGATCACT
28	>EST_tuna_contig175243_84_TunaSNP297	GGTTGTTCTACCATTTAAAAACTTCATCGCTTCTGAGTAACTCTAGCTAGAAACATCTAG[A/G]AAACCTTTGCCAGACAAATAAAACACATTAATTACATACAAGTCGTTATTTCCATGTCAT
29	>EST_tuna_contig228326_2077_TunaSNP379	GCGTGCAGGCGTCACACACTGGCATGCAGGGCAGATTGAGATGGGCCACAGCATGATCTG[T/C]AAGGCCTACAGTATCCTCTTGGTCAGCCATGGACCCAGTCACGCCATCACCAGAGACCTG
30	>EST_tuna_contig54349_347_TunaSNP300	CTGGGTCTGCAGCGAGGACAACTCAAACATCCACATGGACCTGGACAACATCCCCTTTGA[T/C]GGAGAGACAGATGACCTGTGAACACACATGCAGACACACACATATTTAAGTACATGCACT
31	>EST_tuna02_contig85098_13011_TunaSNP191	AAAGTGCAAGGTTTACCTATCTCGTGTTGCTTTGGCCAGTTTGTCCTCAGACTTCCTGTC[A/G]TGTGTGTCCAACCCAAGCATAAAGCTGCCTCTCCCCAGCTGGGCCTCTGACTGCTCCAGC
32	>GBS_9336673_35_435_235_SNP_TUNA_364	GTGCTTCTGATTGTTGTGTGCTGGCTCTTTAGTAAATCTGTGCTGCTAATGAGCATCCTC[C/T]CTGCGAATGTTTCCTCTGTGTGTCTGGAATATTTATCACAATTTATCTGGAAATTCACAG
33	>GBS_9580285_1891_2291_2091_SNP_TUNA_144	GTCTGTGTTCCCACCAGTGCACAAGAAATATCAGAATCTAAGATTGCCATGAAATTAGCT[G/A]CGAGCCCCACAGCTTTTGCCCTATCGCTGCCCTTTATTGCTTTATAGCTGTTTACAGGTC
34	>GBS_9622597_725_1125_925_SNP_TUNA_394	AGCACAAACAGAGCTGAAACAACACTGCTCTGACATTATTAGGTTACCTTGCCAGTCAGC[T/C]GGATATGCAAGATCACTACATCATGAGATCTTGGCAGAATCCATCTCGTCGGGCTTCAAG
35	>GBS_9671569_5713_6113_5913_SNP_TUNA_406	AGATCACTGCACAGGTCAAAAGGTAGTGCAGCGAAAATGACACCCAGTAACTTTGGAAAG[G/C]GTGACATATTGGAGGGCTGGAGTGTATAATTGACGTGTTCACGTTATGAGCAAGCAAAGA
36	>GBS_9712662_910_1310_1110_SNP_TUNA_296	CCACCTTCACACCTCTCTTAGCTGCCCCACTGAATGAGCTCAAGCACTTCTCCATTCATA[T/C]GTGGAAATATACTACACACAAAAAAACAGGGTATTCCTGAGTACGCAGCCCTTTCTCCTC
37	>GBS_9707151_1094_1494_1294_SNP_TUNA_290	ATCTTTACCTTTAGTAAAATGGAAGATAGACATGATATTCTGAAAATAAAATGAAAAC[G/A]TGGCATGTCTTTTATGTGCTGCAAAGCACTGTGATTTCTTACAACAAATGAAAGAGTTGGCCTGTT
38	>EST_tuna_contig121382_2923_TunaSNP27	AGCNGATGACAATGCTACCATCCGTGTGACCAATCTGTCTGAGGACACCCGTGAGACAGA[T/C]TTGCAGGAGCTCTTCAGACCNTTTGGCTCCATCTCAAGGATCTATCTGGCCAAGGACAAG
39	>EST_tuna_contig154550_3148_TunaSNP329	TAACCTGTTTGTGCCTAAGTTGAAACCCATGCTGAAAGTGACAAATTATTTTTTCGGTGG[T/C]ACTGCCACAGATTGACCAAATGTTCTCATCAGAACCACCTTCAATTCTCAGCTGTTCTTC
40	>EST_tuna_contig18871_2901_TunaSNP125	GGTGTTCTCAAACTTTGCATTGATGTAAATGTCTTCACCTTCACAGAAGCCACGGCGATC[A/G]ATTTTAGCATTCAGTGACACCTGACCATCTGGAATGAACATGCAGGTGACTTTCTTCTCT
41	>EST_tuna_contig22848_5312_TunaSNP143	AGTTTGCGTGATGATTGGTACCACCCGGGACTCCACCTGACGATGTAAATGGTCCATTTG[A/T]TGCCTGTGCGCATCTTCTAAGCATTTATACTCTTTTTCTAGTTGAAATAAACGCTGCTGG
42	>EST_tuna_contig60098_2850_TunaSNP356	TGTTGGCATACAGTGAACTGCAGTCATCACCCACTGATCAGCGATCACAAACCCTCCACA[T/C]TCATGTTTCATGGTCTCTCCTGGTATCTGAATGGAGGCCATGTAGGGCCGAGAGTGTGGC
43	>EST_tuna04_contig267259_10949_TunaSNP21	TGATGAAACAGATGATGAAAACGGCTGGGGTGGCGAGGAAGAGAGTGAGGAGAACACACT[T/C]TTCGACATGGATGAGTTTGTGCTCCAAGAAAGCACCGGCTACATGTTACCAACCCTGCGC
44	>GBS_9506386_1900_2300_2100_SNP_TUNA_055	GATTCAACTTGATTAAAGACATTCATGTGCAGACAGGGTCATCTTCTGGCTAGGTATGAC[T/C]ACATAAAACAGAAACACACACGCTGATGGCAGCAGACACACACTGGAGATGCCGTCAACT
45	>GBS_9581615_433_833_633_SNP_TUNA_145	TTTGCTTGGGTTGACTCCAAAATCCCCCTGGTGGAGGCGGCGGAGAAACACGCTGAGCTG[C/T]TGAACGCTTTAGCCATGAACCTGTCCAGGTAAGAGAGACCTGCTGCACTGCTGAACACTG
46	>GBS_9623052_0_330_130_SNP_TUNA_197	ATATGCAGCATTATAGTAACAAAATAAAGTTACAGTGCTGGGAATCACAGTCTCCTGTCT[G/A]TTTAGCCACTGATTCTCATCGACCTCACACCCGATGCTCTCCCTTGCGATGGGAAGAATC
47	>GBS_9676384_99_499_299_SNP_TUNA_259	CCCACTATAAAGCTCCGTGAGTTTCAGTCACTCTGTCCAGTCTGCAGGAAACTTCTCAGC[T/G]GGTATCGGTGGATTCAAATCATTTCACGCCACAGACAGAAAACAAGTTGGAACAGTTCAG
48	>GBS_9728508_663_1063_863_SNP_TUNA_322	ATCTTTCATAATGCATCACCAGGAACTGAAGGCTGCATAATGACTCTGCTGCTCTCACTG[G/A]CACTTGGTCTCATGGCTAGTGGGCTAAGTTGGCTGCACTAATGAAGGGATTCTGACACTG
49	>EST_tuna_contig104772_860_TunaSNP91	CTCATCACAGGCTAATCTGGAAAAAATGTGTCGTACTCTTGAGGATCAACTGAGTGAGTT[A/G]AAGACCAAAAATGAAGAACATGTGCGCCAGCTAAATGACATTGGGGTACAAAGGGCAAGA
50	>EST_tuna_contig121813_4643_TunaSNP150	ACACACGTCAACACCTGATGTCTCCATGATGTTCTTGTGTTTCAAATACATGGNCCAGAN[A/G]TGACCATCGAACAGGCCGGGGGGGTCTGNCACNGTGTAGTTCCTAGAGCTGCAGGAGAAA
51	>EST_tuna_contig162065_2811_TunaSNP163	TGTGAGCCTAGAGGCATCTCCAGAGTCNGTGAGAGGAGGCGACAACGTCAATGTAACCTG[T/C]TCTGTGCTGGGCGAGCCAGAGGTGGACGTGAGCTTCATCTGGTCTTATCCTGGTCAGGTA
52	>EST_tuna_contig21470_954_TunaSNP226	CTGCTTCATGGCCACCACTGCCAGGCTGCGCCCCTCCAGTTTGACTGTGATGTCATTGGG[A/G]GCATAACCGCGTGCATCTAGGGTCACCAGGAGGTCACTGTTGTTTTCTGTATCCTGCAGG
53	>EST_tuna_contig27555_6076_TunaSNP111	CCAAAGACAAGGATGACGAATAGAGGGAGAAAACGACTGCCTCGGGTCCCCGCACGCATA[T/C]GGCACCGCAAATTAATCCCTCGTTCCTACCTTTATGGACCTTGTATGTTTNACAGAAATN
54	>EST_tuna_contig65377_1455_TunaSNP59	GAGCCCTGGTCTGTCCATTGGAGATGTTGCCAAGCGGCTGGGCGAGATGTGGAATGGCAC[T/C]GCTGCAGAGGACAAGCAGCCCTATGAGAAAAAGGCCGCTAAGCTGAAGGAGAAGTATGAG
55	>GBS_1190821_899_1299_1099_SNP_TUNA_007	GGTGGAGGCATCAACGTAACACCAGTCCACCAGCCAACATGTGAGAGCGTGTGTGTGCAG[T/C]AAAAACAGCTCTTTAAGGAGGTGCCAGAGCCTCCTCTGTGGTGCGCCACGTTTGCAGCAT
56	>GBS_9510106_4120_4433_4320_SNP_TUNA_060	ACACTGCAGGAGTAACTACTGCGCAGCCCTGGAGAAACACAAGCACACATCCACACAGGT[G/A]CAGCAGTTACTGTAAGGGCACTTTTAAGAAGTTTAGACCATAAAAATTCTTAAAAGCTGC
57	>GBS_9585501_502_902_702_SNP_TUNA_149	CCACTGTCCAATAAAGGCAAAAAAGCCAAAAAGAGAAATGAGGTCCAGAAAGAGACCAGG[A/G]CAGCTGAGACAAACAGACAGCCAAATCCCTGGAGGAAGGTCAAGGCACTTAAATATTGTC
58	>GBS_9627565_27_427_227_SNP_TUNA_200	TCTGAAGAAAACGCATGTGAGCTAGAAGCTGTTAGCGGCTGCTGCTCATAGCCGTTGCCA[C/T]TACCAGTGACTGCCAGCTGTTGCATGCTGCTGCTACCGCTGCAAGCTGCTGCTCCAGCAG
59	>GBS_9679878_2410_2810_2610_SNP_TUNA_263	ACTGAAAAGCTCCGGGGCCTGAATAATGGCCACTGGCTGGTTGTAGATATGAACCAGCTT[G/A]TCTTGAAAGAAGTTGTCAGAGTTGATGTTGGCCCGGTTCTGTTCTGACTTCTCCCGAATC
60	>GBS_9731719_0_330_130_SNP_TUNA_326	GCTGACCCTGTTCTGCTACTAATACTGATATCACTGATAGGACTGTGTTGAATGGTCGAG[T/C]GTCTCTTTAATAAAAGTTCCTGTTTCCTCTCAGAGCCGGAAATCAGCTGCACCTCTCACA
61	>EST_tuna_contig111523_4842_TunaSNP345	TTAAAGTGTCACATCCTTATTCAAGAGTCAGGTGTACCAGCCTTCTCACTGTCTCAGCTT[C/G]TCTGTCGCTGTATATTAGAGAACTTTCAGAAAATATTTCACAGCAAAATTGAACCTATCT
62	>EST_tuna_contig131762_2282_TunaSNP334	TAAAGTGAGACACCACTTCTACCTTGTTACCCACTCCTTTTTAACCCAGTGTCACCCCCA[T/C]TCAGACCTTCCTCTAAACAGCTTCAAGTCCAGAAAGGGGCCTCAATCTATTTATCAATTC
63	>EST_tuna_contig162065_3992_TunaSNP321	CTGGAGGCTGGTCAACAGAGGTATGGGTCACACCACGCGCATATCACAAAGTGTCCTGAC[C/G]GTAGAGGACATGGAGACCATTGACTTTGGAAACTACATGTGTAAAGCCAAGAACGAACAT
64	>EST_tuna_contig215451_10854_TunaSNP155	CCTCATGATCTCTGCGGTGAAGGAGGATGACGCCGGAGCATACACCCTCCGACTGTCCAA[T/C]GAGTTTGGGTCTGACTCTGCAACCGTCAACGTTCACATTCGGTCCATGTAAAAAAAAAAA
65	>EST_tuna_contig34220_1259_TunaSNP381	CAGTATTTATATAGGGGATCCTTCCAGGCTGACTACTGACGAGCCACCGAGCTTTTCCGC[A/G]AGGGTGTGCCGGTCTTTGAGGTCTTCCAAACCGTTCACCTGCCACTCGTGCTTGATACCT
66	>EST_tuna_contig68656_5309_TunaSNP319	GGCCTGCTGAGGACCGGTGAGGGCTGCCCGCTGAACACCACGTAGTTGCGGCTCCCCCAG[C/G]TGAGACATGGGGCCAGATGGTTGAAACTTGGACAACTCCTGCTGAAACTCTTCGTCAAAA
67	>GBS_2932206_0_195_95_SNP_TUNA_010	GTTTTTGTAAATTTTTGCTGTGCTTTATTTGCAGCTCAGAGTTTTTTGCAGCTCGGATGT[G/A]GGGCCTCATTTATCAACCTATTCATAGAGTCCTACATCTGTGCATAAGAGCTGCCAGTAT
68	>GBS_9510390_230_630_430_SNP_TUNA_367	AGCTGTTATTACAAAGTGTCACATACACTTTCAATCAATATTTCACATTTTCTGCAGCTC[G/A]GATCATTTTCAGTTCATCAACATTCATTAGATTCACACTGAACGGTTTCTGATCACACAG
69	>GBS_9586802_1480_1880_1680_SNP_TUNA_150	AATTTTTCACCTGGAACAGCACTGAACGTGTGTCTTGTTTCCTGATCCCACAGGCAGCCC[G/A]CTAAGGATGTGAACCGTCAGGTGATTTCGAGGAACGCTGCTCCCGAGAGGCTGTGGGTGA
70	>GBS_9637707_4250_4650_4450_SNP_TUNA_208	TCCTTTTCCCGGGTGAATGATGAGGACGATTATGATACCGATGAAGACTGCGATAAAGGT[T/C]GTGGTCATGTAGTAAATCACGGCTCTCATGCCCATCTTTCCTGAGGCTTTGCTGTCCAAA
71	>GBS_9683502_2372_2772_2572_SNP_TUNA_267	CAACCTGCCACCCGGCAGCTACGACCATGATTTGTTCACTATGACCTGGGGTCCCACCAT[T/C]GCTGCCCTCTCCTACGTCTTCGACAAGAGCCTGGACGACAACATCATCCAGAAGGCCATC
72	>GBS_9732578_1589_1989_1789_SNP_TUNA_327	ATATTTCTTTAGAGCTCCTCTGCAGCGCTCTACGATATGCTCCATCTGAAGGTAACTGGC[A/G]GCGGTCAGGTAGTTGACAATCTCCTCTGGCTTGAATTGCAGCACACCAGTGTAGCAGGAC
73	>EST_tuna_contig111946_5188_TunaSNP123	TGGTTTGGTCACAGCATGGACGGGGTCTGTGACCTCTGAGGTTTTTCCAACGCCAGCTTT[A/G]TTCTGAGCACGCACACGGAACACATACGTCTCTGCCTCTTTTAGATTCTTAATCTGCAAG
74	>EST_tuna_contig133101_7052_TunaSNP81	TTACACAACTACAGATGTTCTCAACCATCCATTCTTCTCACAGTATGTGGTGAATGAAGT[A/T]CGACAATTCAGCCCGTACAGACGGTTCAAGGTGAGATATTATAGATTTTTATTTACCTTC
75	>EST_tuna_contig167840_2640_TunaSNP355	TTTTGTCTGTTTCCCTTTCAGCCTGGCCAGTAAGGTGTGTCACAGCTGTTTCCGGCATCA[A/G]GCCAACCTGCACCGCTGCGTTCAGTGTAANTTTGCCCACTACTGTGACCGCACCTGCCAG
76	>EST_tuna_contig216100_3153_TunaSNP70	GAGGGCCTCCAGCTTCCCCCTGAGCTGCAGGTTCTCCTCCTGCAGCTTGGTCACTGACTC[A/G]GCCAAGCGTCCGTTGGAGATGCACATTTCCTCGATCCTCTGCTCTATGCGCTGCTTGAAA
77	>EST_tuna_contig41319_565_TunaSNP283	CTTCCTGGCTTCTGTCACCTCCCACTCATACTTGTCTGCAAGGTAACGTGCACGAGTCTT[A/G]AGCTCCTGCCGAGCAGAGACATCTCCCTTCTCGATATCTTCAGCCAGACCGTCAGGGAAC
78	>EST_tuna_contig81830_85_TunaSNP147	GCGTTTTGAGGAGATCACCAAGGAAGTGAGCGCCTACATTAAGAAGATCGGCTACAACCC[T/C]GCCACAGTTGCCTTTGTCCCCATCTCTGGATGGCACGGAGACAACATGCTGGAGGCCAGC
79	>GBS_3369000_0_327_127_SNP_TUNA_357	CATCACGGCCATCCTCAGGCCGATACCGGAGGAGCAGCCGGTGATGAGCACCACTTTCTG[T/C]CCGGGACTCGCCATATCTCCGCTGCCTGTTGCCTGCTCTGTTGGTAAAGTGAGACACCAG
80	>GBS_9555768_2294_2694_2494_SNP_TUNA_380	TTAATTCTTGTAATTAGGGTCCATTAATTACTTCTTGAAATCCATTCTGGGGGAAAAAAA[A/T]GTGTCAGGCAATGAGGAGTTTACATGCACCAAATTTTTGCAGCCTCATGCTTTAAATAGT
81	>GBS_9595349_966_1366_1166_SNP_TUNA_158	ATGAAAGCTGCCGGTTCGCTGCTCGGGTGTGTTGTTGCTGCTCGGGTGTGTTGTTGCTGA[C/T]GTGGTACCTGGCTGTGTTGTAGTTGAGTTGGTGCAGCAGTCTGTCGGCCAGGATGGCTCT
82	>GBS_9638554_1238_1638_1438_SNP_TUNA_210	CACCCTGAGCCTCTTCTGGGTACTGGTCTTCATCAGGCTGGGGTTCCTGCTCTGCAGCGG[T/C]CTGCTCTCGCTACAAGGTTAGGGGGTTGTGGAGCAGCGTGGTGGGTTTGGAGGCAGGAGG
83	>GBS_9684266_1072_1472_1272_SNP_TUNA_407	CTACCAACAGGTCTGAGTCCTCGGTTTAGCAGCAGACTGTGTGATGAAAGAACTGATTTA[C/T]ATTGTGACGTATGACACTGTGGAAGACATAATGAGCAGCTGGTTACACCAACAGAAGAAA
84	>GBS_9738624_1139_1539_1339_SNP_TUNA_336	AACACGCTCATAAAGATAGTCCCTGGCAGCACTGGAGCATTGGTTGATAGCATCCTCCTT[T/C]GCTGAAGAAGACTATTGAGCTGCCTCAGTTATAGTCTGTACAGTATTTCTGCTAACAGGT
87	>EST_tuna_contig169727_2465_TunaSNP263	ATCCTCATAGATGAAGTTGACAGGAATCTCCTTGCGTGTGATTTTCCCAAATATTGTGTC[T/G]CCGCCCGGCTTGGCAACCTGCGCTTTNGCCGTTTCATCAGCCATGTTAACGCAGATGAAC
88	>EST_tuna_contig216489_2874_TunaSNP280	CCTGGGCACCAAGATCAAGACGCCCAAGGATGTGATGCTGGAGGAGCTCTCCCTGCTCAC[A/G]AACAAGGGCTCCAAGATGTTCAGGATGAGGCAGCAGAGAGTTGAGAAGTTCATCGTGACC
89	>EST_tuna_contig43186_223_TunaSNP100	AGTAGACTGGTCCAATGGGTTGTCCATGCCTATCTTGGAATCATACAGATGGCGTCTTGT[A/G]CCGTAAGAGGTCATGCCCTTTTGGCTGGCAAGCTTGTTGGTGCCCATCTAGAGACACAGC
90	>EST_tuna_contig92628_3851_TunaSNP165	AGCAGGAATACGATGAGGCCGGCCCCTCCATTGTCCACAGGAAATGCTTCTAAACACACA[A/T]CCAACCTCCTTTGTCCATGCATTTGTACGTTGTTGTCTCCTGTATATATATGTTTATGTT
91	>GBS_4207961_118_518_318_SNP_TUNA_358	TAAAAGTTTTCCAGTGCTTCATATGAGCAGCAGAGGCTCCGTGCTTTGCCTCCTGCAGCG[G/A]CAGAAATGGCGTTGGGTTGGGTGAGCTGTCGGGCGGGGCCGGCTCATGCTGCTCTGCTGA
92	>GBS_9565613_1311_1711_1511_SNP_TUNA_130	TGAGTCCAAATTTACCTTTCATTTTTGGCTGCAATAAAACACTCAATGGTCGCTCTGCCT[T/A]ATGTGCCCTGCACTGAAAAACTAGCAGCTAATTAATCATCACAAGGACAGATGTGGCTCA
93	>GBS_9596085_475_875_675_SNP_TUNA_161	TCTATATATTGAGAAAGAGATTGTAGAGAAACTCAACCCTGGTTCAATTGTTTTGCTGTC[C/T]AGATTCTGTTCATTGAGCTGCAGTGCATTGGTGTGATGATCTACAGTACCACATCTGGCT
94	>GBS_9640316_4644_5044_4844_SNP_TUNA_399	TCTTCCTTCAGCCTGCCTCCCTCATTTTTATCCTTCCTCCTCTCAGGTCCAGCTGATTTC[A/T]GATTACTCTGACCATCTTTGTCACCAGGCTGAGGGGCTGAGCTTGAGGTAGCTGGAGGCA
95	>GBS_9693302_1282_1682_1482_SNP_TUNA_276	ATACACAGGGATAAACACCCAGCCTAACAACTGGAGCAATAATAGTGCGTTGAATTCCCA[G/A]GCAGCCACACTAAAGCCGCTAGCAGCTCCTGATCCAGCTAGTCCAATGAAATGCTCACTT
96	>GBS_9740047_2460_2860_2660_SNP_TUNA_341	AACTAACATCACTGAATGTGCACTACATTTGCCAATGCGCTGCTGTGCCTATTGAAACGT[A/G]TATTGTGCTACGGTGGTTTGTTTCTGTTGTCTTTTATTGCTGCTGCATCAGTGGTGTTTA
